# Supplementary material for: Artificial intelligence assessment of the potential of tocilizumab along with corticosteroids therapy for the management of COVID-19 evoked acute respiratory distress syndrome
Source: PLoS One. 2023 Feb 15;18(2):e0280677. doi: 10.1371/journal.pone.0280677 (PMC9931125; doi:10.1371/journal.pone.0280677)
Supplement: S1 Table — The amount of protein effectors identified in each motive are noted. (XLSX) [file pone.0280677.s001.xlsx]

## Sheet: Title Page
SUPPLEMENTARY TABLES Artificial intelligence assesment of the potencial of tocilizumab along with corticosteroids therapy for the management of COVID-19 evoked Acute Respiratory Distress Syndrome Cristina Segú-Vergés1 , Laura Artigas1, Mireia Coma1, Richard W. Peck2, * 1 Anaxomics Biotech, 08007 Barcelona, Spain 2 Pharma Research & Development (pRED), F. Hoffman-La Roche Ltd., Basel, Switzerland …

## Sheet: S1
Supplementary Table S1: Summary of the motives identified as involved in COVID-19 evoked ARDS. The amount of protein effectors identified in each motive are noted.
MOTIVE NAME	# Proteins
Pneumonia and shortness of breath	29
Inflammatory cytokine storm	21
Lung epithelial damage	15
Pulmonary fibrosis	22
