# Supplementary material for: Artificial intelligence assessment of the potential of tocilizumab along with corticosteroids therapy for the management of COVID-19 evoked acute respiratory distress syndrome
Source: PLoS One. 2023 Feb 15;18(2):e0280677. doi: 10.1371/journal.pone.0280677 (PMC9931125; doi:10.1371/journal.pone.0280677)
Supplement: S2 Table — Activation in COVID-19 evoked ARDS column indicates whether the protein is increased/overactivated (1) or reduced/inhibited (-1) in the context of COVID-19. Note that proteins can be repeated in more than one motive. (XLSX) [file pone.0280677.s002.xlsx]

## Sheet: Title Page
SUPPLEMENTARY TABLES Artificial intelligence assesment of the potencial of tocilizumab along with corticosteroids therapy for the management of COVID-19 evoked Acute Respiratory Distress Syndrome Cristina Segú-Vergés1 , Laura Artigas1, Mireia Coma1, Richard W. Peck2, * 1 Anaxomics Biotech, 08007 Barcelona, Spain 2 Pharma Research & Development (pRED), F. Hoffman-La Roche Ltd., Basel, Switzerland …

## Sheet: S2
Supplementary Table S2. Proteins included in the COVID-19 evoked ARDS molecular characterization. Activation in COVID-19 evoked ARDS column indicates whether the protein is increased/overactivated (1) or reduced/inhibited (-1) in the context of COVID-19. Note that proteins can be repeated in more than one motive.
MOTIVE NAME	Effector Protein (Name)	Effector Protein (Short Name)	Effector Protein (Uniprot)	Relevance	Activation in COVID-19 evoked ARDS (1, -1)	Reference	Use in the models
Pneumonia and shortness of breath	Pulmonary surfactant-associated protein A1	SFTPA1	Q8IWL2	80	-1	PMID: 32226295	Model initial state restriction
Pneumonia and shortness of breath	Pulmonary surfactant-associated protein A2	SFTPA2	Q8IWL1	80	-1	PMID: 32226295	Model initial state restriction
Pneumonia and shortness of breath	Pulmonary surfactant-associated protein B	SFTPB	P07988	80	-1	PMID: 32226295	Model initial state restriction
Pneumonia and shortness of breath	Pulmonary surfactant-associated protein C	SFTPC	P11686	80	-1	PMID: 32226295	Model initial state restriction
Pneumonia and shortness of breath	Pulmonary surfactant-associated protein D	SFTPD	P35247	80	-1	PMID: 32226295	Model initial state restriction
Pneumonia and shortness of breath	Angiopoietin-2	ANGPT2	O15123	80	1	PMID: 30872586	Model initial state restriction
Pneumonia and shortness of breath	P-selectin	SELP	P16109	80	1	PMID: 30872586	Model initial state restriction
Pneumonia and shortness of breath	E-selectin	SELE	P16581	80	1	PMID: 30872586	Model initial state restriction
Pneumonia and shortness of breath	Cadherin-5	CDH5	P33151	80	-1	PMID: 30872586	Model initial state restriction
Pneumonia and shortness of breath	Receptor-type tyrosine-protein phosphatase beta	PTPRB PTPB	P23467	80	-1	PMID: 30872586	Model initial state restriction
Pneumonia and shortness of breath	Angiopoietin-1 receptor	TEK TIE2	Q02763	80	-1	PMID: 30872586	Model initial state restriction
Pneumonia and shortness of breath	Amiloride-sensitive sodium channel subunit alpha	SCNN1A	P37088	75	-1	PMID: 24239327	Model initial state restriction
Pneumonia and shortness of breath	Amiloride-sensitive sodium channel subunit beta	SCNN1B	P51168	75	-1	PMID: 24239327	Model initial state restriction
Pneumonia and shortness of breath	Amiloride-sensitive sodium channel subunit gamma	SCNN1G	P51170	75	-1	PMID: 24239327	Model initial state restriction
Pneumonia and shortness of breath	Amiloride-sensitive sodium channel subunit delta	SCNN1D	P51172	75	-1	PMID: 24239327	Model initial state restriction
Pneumonia and shortness of breath	Tight junction protein ZO-1	TJP1	Q07157	75	-1	PMID: 24239327	Model initial state restriction
Pneumonia and shortness of breath	Tight junction protein ZO-2	TJP2	Q9UDY2	75	-1	PMID: 24239327	Model initial state restriction
Pneumonia and shortness of breath	Tight junction protein ZO-3	TJP3	O95049	75	-1	PMID: 24239327	Model initial state restriction
Pneumonia and shortness of breath	Claudin-3	CLDN3	O15551	75	-1	PMID: 22671603	Model initial state restriction
Pneumonia and shortness of breath	Claudin-4	CLDN4	O14493	75	-1	PMID: 22671603	Model initial state restriction
Pneumonia and shortness of breath	Claudin-18	CLDN18	P56856	75	-1	PMID: 22671603	Model initial state restriction
Pneumonia and shortness of breath	Interleukin-1 beta	IL1B	P01584	75	1	PMID: 24239327	Model initial state restriction
Pneumonia and shortness of breath	Tumor necrosis factor	TNF	P01375	75	1	PMID: 24239327	Model initial state restriction
Pneumonia and shortness of breath	Intercellular adhesion molecule 1	ICAM1	P05362	75	1	PMID: 24239327	Model initial state restriction
Pneumonia and shortness of breath	Vascular cell adhesion protein 1	VCAM1	P19320	75	1	PMID: 24239327	Model initial state restriction
Pneumonia and shortness of breath	Myeloperoxidase	MPO	P05164	80	1	PMID: 24239327	Model initial state restriction
Pneumonia and shortness of breath	C-X-C motif chemokine 10	CXCL10 / IP-10	P02778	80	1	PMID: 24239327	Model initial state restriction
Pneumonia and shortness of breath	Interleukin-8	CXCL8 IL8	P10145	80	1	PMID: 24239327	Model initial state restriction
Pneumonia and shortness of breath	Nitric oxide synthase, inducible	NOS2	P35228	80	1	PMID: 24239327	Model initial state restriction
Inflammatory cytokine storm	Interleukin-2	IL2	P60568	80	1	PMID: 32125642	Model response
Inflammatory cytokine storm	Interleukin-7	IL7	P13232	80	1	PMID: 32125642	Model response
Inflammatory cytokine storm	Granulocyte colony-stimulating factor	CSF3 GCSF	P09919	80	1	[1] PMID: 32125642; [2] PMID: 32273594	Model response
Inflammatory cytokine storm	C-X-C motif chemokine 10	CXCL10 / IP-10	P02778	80	1	PMID: 32125642	Model response
Inflammatory cytokine storm	C-C motif chemokine 2	CCL2 / MCP-1	P13500	80	1	PMID: 32125642	Model response
Inflammatory cytokine storm	C-C motif chemokine 3	CCL3 MIPA	P10147	80	1	PMID: 32125642	Model response
Inflammatory cytokine storm	Tumor necrosis factor	TNF	P01375	80	1	PMID: 32125642	Model response
Inflammatory cytokine storm	Interleukin-1 beta	IL1B	P01584	90	1	[1] PMID: 32125642 [2] PMID: 22390970	Model response
Inflammatory cytokine storm	Interferon gamma	IFNG	P01579	80	1	PMID: 32125642	Model response
Inflammatory cytokine storm	Interleukin-4	IL4	P05112	80	1	PMID: 32125642	Model response
Inflammatory cytokine storm	Interleukin-10	IL10	P22301	80	1	[1] PMID: 32125642 [2] PMID: 22390970	Model response
Inflammatory cytokine storm	Interleukin-8	CXCL8 IL8	P10145	80	1	PMID: 32273594	Model response
Inflammatory cytokine storm	Interleukin-17A	IL17A	Q16552	80	1	PMID: 32273594	Model response
Inflammatory cytokine storm	Granulocyte colony-stimulating factor	CSF3 GCSF	P09919	80	1	PMID: 32273594	Model response
Inflammatory cytokine storm	Granulocyte-macrophage colony-stimulating factor	CSF2	P04141	80	1	PMID: 32273594	Model response
Inflammatory cytokine storm	Interleukin-6	IL6	P05231	90	1	PMID: 32273594	Model response
Inflammatory cytokine storm	NACHT, LRR and PYD domains-containing protein 3	NLRP3	Q96P20	80	1	PMID: 32503877	Model response
Inflammatory cytokine storm	Tyrosine-protein kinase BTK	BTK	Q06187	80	1	PMID: 32503877	Model response
Inflammatory cytokine storm	C-C motif chemokine 19	CCL19	Q99731	75	1	DOI: 10.1101/2020.05.21.20051300	Model response
Inflammatory cytokine storm	C-C motif chemokine 27	CCL27 / CTACK	Q9Y4X3	80	1	PMID 32574261	Model response
Inflammatory cytokine storm	Angiotensin-converting enzyme 2	ACE2	Q9BYF1	85	-1	[1] DOI: 10.1038/s41420-020-0276-1 [2] PMID: 32522846	Model response
Lung epithelial damage	Tumor necrosis factor ligand superfamily member 10	TNFSF10, TRAIL	P50591	80	1	PMID: 24239327	Model response
Lung epithelial damage	Tumor necrosis factor receptor superfamily member 10B	TNFRSF10B DR5	O14763	80	1	PMID: 32283152	Model response
Lung epithelial damage	Tumor necrosis factor ligand superfamily member 6	FASL	P48023	80	1	PMID: 32283152	Model response
Lung epithelial damage	Interleukin-10	IL10	P22301	80	-1	PMID: 29950923	Model response
Lung epithelial damage	Transforming growth factor beta-1 proprotein	TGFB1	P01137	80	-1	PMID: 29950923	Model response
Lung epithelial damage	Interleukin-4	IL4	P05112	80	-1	PMID: 29950923	Model response
Lung epithelial damage	Interleukin-13	IL13	P35225	80	-1	PMID: 29950923	Model response
Lung epithelial damage	Angiopoietin-2	ANGPT2	O15123	80	1	PMID: 30872586	Model response
Lung epithelial damage	P-selectin	SELP	P16109	80	1	PMID: 30872586	Model response
Lung epithelial damage	E-selectin	SELE	P16581	80	1	PMID: 30872586	Model response
Lung epithelial damage	Cadherin-5	CDH5	P33151	80	-1	PMID: 30872586	Model response
Lung epithelial damage	Receptor-type tyrosine-protein phosphatase beta	PTPRB PTPB	P23467	80	-1	PMID: 30872586	Model response
Lung epithelial damage	Angiopoietin-1 receptor	TEK TIE2	Q02763	80	-1	PMID: 30872586	Model response
Lung epithelial damage	Type-1 angiotensin II receptor	AGT1R	P30556	80	1	PMID: 32335749	Model response
Lung epithelial damage	Angiotensin-converting enzyme 2	ACE2	Q9BYF1	85	-1	[1] DOI: 10.1038/s41420-020-0276-1 [2] PMID: 32522846	Model response
Pulmonary fibrosis	Interleukin-4	IL4	P05112	85	1	PMID: 29950923	Model response
Pulmonary fibrosis	Transforming growth factor beta-1 proprotein	TGFB1	P01137	90	1	[1] PMID: 29950923 [2] PMID: 28390872 [3] PMID: 16543609	Model response
Pulmonary fibrosis	Resistin	RETN	Q9HD89	80	-1	PMID: 29950923	Model response
Pulmonary fibrosis	Arginase-1	ARG1	P05089	80	-1	PMID: 29950923	Model response
Pulmonary fibrosis	Interleukin-1 beta	IL1B	P01584	85	1	PMID: 23520315	Model response
Pulmonary fibrosis	Protransforming growth factor alpha	TGFA	P01135	80	1	PMID: 23520315	Model response
Pulmonary fibrosis	Fibronectin	FN1	P02751	90	1	PMID: 23520315	Model response
Pulmonary fibrosis	Platelet-derived growth factor subunit A	PDGFA	P04085	80	1	PMID: 23520315	Model response
Pulmonary fibrosis	Fibroblast growth factor 7	FGF7 KGF	P21781	80	-1	PMID: 23520315	Model response
Pulmonary fibrosis	Hepatocyte growth factor	HGF	P14210	80	-1	PMID: 23520315	Model response
Pulmonary fibrosis	C-X-C motif chemokine 2	CXCL2 MIP2A	P19875	75	1	PMID: 23520315	Model response
Pulmonary fibrosis	Angiopoietin-2	ANGPT2	O15123	75	1	PMID: 23520315	Model response
Pulmonary fibrosis	Vascular endothelial growth factor A	VEGFA	P15692	75	1	PMID: 23520315	Model response
Pulmonary fibrosis	Epidermal growth factor receptor	EGFR	P00533	80	1	PMID: 28390872	Model response
Pulmonary fibrosis	Tumor necrosis factor	TNF	P01375	80	1	PMID: 28390872	Model response
Pulmonary fibrosis	Interleukin-13	IL13	P35225	80	1	PMID: 28390872	Model response
Pulmonary fibrosis	C-C chemokine receptor type 2	CCR2	P41597	75	1	PMID: 16543609	Model response
Pulmonary fibrosis	C-C chemokine receptor type 7	CCR7	P32248	75	1	PMID: 16543609	Model response
Pulmonary fibrosis	C-X-C chemokine receptor type 4	CXCR4	P61073	75	1	PMID: 16543609	Model response
Pulmonary fibrosis	Tissue-type plasminogen activator, t-PA	PLAT	P00750	75	-1	PMID: 32267998	Model response
Pulmonary fibrosis	Interleukin-10	IL10	P22301	80	1	[1] PMID: 22390970 [2] PMID: 21131395	Model response
Pulmonary fibrosis	Stromelysin-1	MMP3	P08254	75	1	PMID: 32603484	Model response
