# Supplementary material for: Artificial intelligence assessment of the potential of tocilizumab along with corticosteroids therapy for the management of COVID-19 evoked acute respiratory distress syndrome
Source: PLoS One. 2023 Feb 15;18(2):e0280677. doi: 10.1371/journal.pone.0280677 (PMC9931125; doi:10.1371/journal.pone.0280677)
Supplement: S3 Table — Dexamethasone and tocilizumab bioflags considered in this project. The “Effect” column indicates whether the drug induced an inhibition (red arrow) or activation (green arrow) of the said bioflag. (XLSX) [file pone.0280677.s003.xlsx]

## Sheet: Title Page
SUPPLEMENTARY TABLES Artificial intelligence assesment of the potencial of tocilizumab along with corticosteroids therapy for the management of COVID-19 evoked Acute Respiratory Distress Syndrome Cristina Segú-Vergés1 , Laura Artigas1, Mireia Coma1, Richard W. Peck2, * 1 Anaxomics Biotech, 08007 Barcelona, Spain 2 Pharma Research & Development (pRED), F. Hoffman-La Roche Ltd., Basel, Switzerland …

## Sheet: S3
Supplementary Table S3. Summary of the drug characterization at bioflags level. Tocilizumab and dexamethasone bioflags considered in this project. The “Effect” column indicates whether the drug induced an inhibition (red arrow) or activation (green arrow) of the said bioflag.
UniProt ID	Protein Name	Bioflag	Effect	Reference
Tocilizumab
P02741	C-reactive protein	CRP	↓	PMID: 21419125
P0DJI8	Serum amyloid A-1 protein	SAA1	↓	PMID: 21419125
P23458	Tyrosine-protein kinase JAK1	JAK1	↓	PMID: 21419125
O60674	Tyrosine-protein kinase JAK2	JAK2	↓	PMID: 21419125
P40763	Signal transducer and activator of transcription 3	STAT3	↓	PMID: 21419125
P42224	Signal transducer and activator of transcription 1-alpha/beta	STAT1	↓	PMID: 12110143
P51692	Signal transducer and activator of transcription 5B	STAT5B	↓	PMID: 12110143
P42229	Signal transducer and activator of transcription 5A	STAT5A	↓	PMID: 12110143
P02794	Ferritin heavy chain	FTH1	↓	PMID: 32376398
P02792	Ferritin light chain	FTL	↓	PMID: 32376398
Dexamethaxone
P01375	Tumor necrosis factor	TNF	↓	PMID: 28537905
P01584	Interleukin-1 beta	IL1B	↓	PMID: 28537906
P35869	Aryl hydrocarbon receptor	AHR	↓	PMID: 19022236
P14902	Indoleamine 2,3-dioxygenase 1	IDO1	↑	PMID: 29241670
P16410	Cytotoxic T-lymphocyte protein 4	CTLA4	↓	PMID: 29891009
P08684	Cytocrome P450 3A4	CYP3A4	↑	PMID: 29119968
Q9NR28	Diablo homolog, mitochondrial	DIABLO	↑	EMA neofordex	https://www.ema.europa.eu/en/documents/product-information/neofordex-epar-product-information_en.pdf
P08083	Annexin A1	ANXA1	↑	PMID: 16883066
P35228	Nitric oxide synthase, inducible	NOS2	↓	PMID: 17379310
Q7TQN4	Nuclear factor kappaB subunit p65	Rela	↓	PMID: 16641216
P25963	NF-kappa-B inhibitor alpha	NFKBIA	↑	PMID: 11160126
P55211	Caspase-9	CASP9	↑	EMA neofordex	https://www.ema.europa.eu/en/documents/product-information/neofordex-epar-product-information_en.pdf
P04054	Phospholipase A2	PLA2G1B	↓	CEBM	https://www.cebm.net/covid-19/dexamethasone/
Q6LCE7	Cyclooxygenase-1	PTSG1	↓	CEBM	https://www.cebm.net/covid-19/dexamethasone/
