# Supplementary material for: Artificial intelligence assessment of the potential of tocilizumab along with corticosteroids therapy for the management of COVID-19 evoked acute respiratory distress syndrome
Source: PLoS One. 2023 Feb 15;18(2):e0280677. doi: 10.1371/journal.pone.0280677 (PMC9931125; doi:10.1371/journal.pone.0280677)
Supplement: S4 Table — Summary of data (number of entries in the database for each data type) used for model construction (network and training set). (XLSX) [file pone.0280677.s004.xlsx]

## Sheet: Title Page
SUPPLEMENTARY TABLES Artificial intelligence assesment of the potencial of tocilizumab along with corticosteroids therapy for the management of COVID-19 evoked Acute Respiratory Distress Syndrome Cristina Segú-Vergés1 , Laura Artigas1, Mireia Coma1, Richard W. Peck2, * 1 Anaxomics Biotech, 08007 Barcelona, Spain 2 Pharma Research & Development (pRED), F. Hoffman-La Roche Ltd., Basel, Switzerland …

## Sheet: S4
Supplementary Table S4. TPMS training set. Summary of data (number of entries in the database for each data type) used for model construction (network and training set).
Data type	Number of entries
In-house databases information
Considered Interactions	437,567
Considered Proteins	16,984
Characterized Drugs	5,414
Drug Targets	2,690
Characterized Clinical Conditions	253
Clinical Conditions Key Proteins Characterized	4,076
Truth table information
Curated drug-indications restrictions	180,264 (1,731 positive)
Drug-ADRs restrictions	30,096 (2,640 positive)
Drug-indications/ADRs protein correlations	2,655
ADR: Adverse Drug Reactions
