# Supplementary material for: Artificial intelligence assessment of the potential of tocilizumab along with corticosteroids therapy for the management of COVID-19 evoked acute respiratory distress syndrome
Source: PLoS One. 2023 Feb 15;18(2):e0280677. doi: 10.1371/journal.pone.0280677 (PMC9931125; doi:10.1371/journal.pone.0280677)
Supplement: S5 Table — Activation induced by Node A to Node B column indicates whether the first node of the interaction (Node A) activates (1) or inhibits (-1) the activity of the second node of the interaction (Node B). (XLSX) [file pone.0280677.s005.xlsx]

## Sheet: Title Page
SUPPLEMENTARY TABLES Artificial intelligence assesment of the potencial of tocilizumab along with corticosteroids therapy for the management of COVID-19 evoked Acute Respiratory Distress Syndrome Cristina Segú-Vergés1 , Laura Artigas1, Mireia Coma1, Richard W. Peck2, * 1 Anaxomics Biotech, 08007 Barcelona, Spain 2 Pharma Research & Development (pRED), F. Hoffman-La Roche Ltd., Basel, Switzerland …

## Sheet: S5
Supplementary Table S5. Summary of the sources of information found in the scientific literature supporting the predicted mechanisms for dexamethasone. Activation induced by Node A to Node B column indicates whether the first node of the interaction (Node A) activates (1) or inhibits (-1) the activity of the second node of the interaction (Node B).
Link number	Gene name Node A	Uniprot code Node A	Gene name Node B	Uniprot code Node B	Activation induced by Node A to Node B	REFERENCES
1	TR10B	O14763	COVID-19 evoked ARDS		1	PMID: 19519406 // PMID: 19064696
2	JAK1	P23458	STAT1	P42224	1	PMID: 26189695 // PMID: 27638904
2	JAK2	O60674	STAT1	P42224	1	PMID: 26189695 // PMID: 27638904
3	JAK1	P23458	IL10	P22301	1	PMID: 22904308
3	JAK2	O60674	IL10	P22301	1	PMID: 22904308
4	TGFB1	P01137	COVID-19 evoked ARDS	-	1	PMID: 28108486 // DOI: 10.1155/2018/1264913
5	STAT3	P40763	VEGFA	P15692	1	PMID: 11960372
6	TNFA	P01375	COVID-19 evoked ARDS	-	1	PMID: 32283152 // PMID: 32125642
7	IFNG	P01579	COVID-19 evoked ARDS	-	1	PMID: 32283152 // PMID: 30402328 // PMID: 18832706
8	IL1B	P01584	COVID-19 evoked ARDS	-	1	PMID: 32283152 // PMID: 8665045
8	CXRC4	P61073	COVID-19 evoked ARDS	-	1	PMID: 27363619 // PMID: 29734477 // PMID: 32843095
8	LYAM2	P16581	COVID-19 evoked ARDS	-	1	PMID: 22271244
8	IL18	Q14116	COVID-19 evoked ARDS	-	1	PMID: 29247988 // PMID: 29950923
9	CXL10	P02778	COVID-19 evoked ARDS	-	1	PMID: 21802343 // PMID: 16195357 // PMID: 17243893
10	GCR	P04150	ATF2	P15336	-1	PMID: 10748079 // PMID: 25049453
11	GCR	P04150	ELK1	P19419	-1	PMID: 17016446
12	GCR	P04150	NFKB1	P19838	-1	PMID: 7569976
13	IL4	P05112	CCL2	P13500	1	PMID: 19753321 // PMID: 23085193
14	STAT3	P40763	MYD88	Q99836	1	PMID: 30429379 // PMID: 28642132
15	IL4	P05112	COVID-19 evoked ARDS	-	1	PMID: 30849228 // PMID: 26895644
16	CCR2	P41597	COVID-19 evoked ARDS	-	1	PMID: 18250467 // PMID: 21098218 // PMID: 33106817
17	IL6	P05231	IL6RA	P08887	1	PMID: 30995492
18	IL6	P05231	IL6RB	P40189	1	PMID: 30995492
19	STAT1	P42224	CCL2	P13500	1	PMID: 24058799
20	IL6RA	P08887	SRC	P12931	1	PMID: 26189695 // PMID: 12163482 // PMID: 19907077
21	IL6RA	P08887	SRC	P12931	1	PMID: 26189695 // PMID: 12163482 // PMID: 19907077
22	IL6RA	P08887	SHC2	P98077	1	PMID: 9126968
23	IL8	P10145	CCR7	P32248	1	PMID: 29414654
24	IL8	P10145	COVID-19 evoked ARDS	-	1	PMID: 24239327 // 24678812 // PMID: 26189369
25	ANDR	P10275	TNFA	P01375	1	PMID: 12163482
26	IRF1	P10914	CXCL10	P02778	1	PMID: 27216197 // PMID: 19342664 // PMID: 16585592
27	SRC	P12931	ANDR	P10275	1	PMID: 27715044
28	SRC	P12931	STAT3	P40763	1	PMID: 27715044 // PMID: 27383632
29	SRC	P12931	STAT1	P42224	1	PMID: 27715044 // PMID: 27383632
30	CCL2	P13500	CCR2	P41597	1	PMID: 19441883
31	CCL2	P13500	COVID-19 evoked ARDS	-	1	PMID: 16501078 // PMID: 17243893 // PMID: 10657660 // PMID: 7539030
32	ATF2	P15336	TNFA	P01375	1	PMID: 8552071 // PMID: 19907077
33	ATF2	P15336	IFNG	P01579	1	PMID: 18641343 // PMID: 17016446
34	VEGFA	P15692	COVID-19 evoked ARDS	-	1	PMID: 1550962 // PMID: 7546767 // PMID: 19358726
35	STAT1	P42224	IL10	P22301	1	PMID: 23184935 // PMID: 20154735
36	ELK1	P19419	TR10B	O14763	1	PMID: 17016446 // PMID: 21044953
37	NFKB1	P19838	TR10B	O14763	1	PMID: 15964798
38	NFKB1	P19838	TNFA	P01375	1	PMID: 23085193
39	NFKB1	P19838	IFNG	P01579	1	PMID: 25973438 // PMID: 18641343
40	NFKB1	P19838	IL1B	P01584	1	PMID: 8413223 // PMID: 8021507
40	NFKB1	P19838	CXRC4	P61073	1	PMID: 32522221
40	NFKB1	P19838	LYAM2	P16581	1	PMID: 7520526
40	NFKB1	P19838	IL18	Q14116	1	PMID: 24006444
41	NFKB1	P19838	CXL10	P02778	1	PMID: 9794404 // PMID: 26891076
42	NFKB1	P19838	IL6	P05231	1	PMID: 2183031
43	NFKB1	P19838	IL8	P10145	1	PMID: 15831231
44	NFKB1	P19838	CCL2	P13500	1	PMID: 31048100 // PMID: 16206198
45	NFKB1	P19838	VEGFA	P42224	1	PMID: 20127012 // PMID: 12160329
46	NR0B1	P51843	NR1H4	Q96RI1	-1	PMID: 16857744 // PMID: 15464421 // PMID: 21856289
47	NFKB1	P19838	IL10	P22301	1	PMID: 22428854
48	NFKB1	P19838	CCR7	P32248	1	PMID: 22158872
49	NFKB1	P19838	CCR2	P41597	1	PMID: 26799633 // PMID: 24344240
50	SHC2	P98077	SRC	P12931	1	PMID: 18840094
51	NR1H4	Q96RI1	NFKB1	P19838	1/-1	PMID: 21364590 // PMID: 21242261 // PMID: 18972444
52	IL10	P22301	COVID-19 evoked ARDS	-	1	PMID: 22390970 // PMID: 26205583 // PMID: 32217834
53	MYD88	Q99836	COVID-19 evoked ARDS	-	1	PMID: 32360420
54	Tocilizumab	-	IL6RA	P08887	-1	PMID: 28841363 // PMID: 30995492
55	Dexamethasone	-	GCR	P04150	1	PMID: 33163859 // PMID: 28220107
56	CCR7	P32248	COVID-19 evoked ARDS	-	1	PMID: 24732023 // PMID: 16394278
57	IL6RB	P40189	JAK1	P23458	1	PMID: 26189695
57	IL6RB	P40189	JAK2	O60674	1	PMID: 26189695
58	Dexamethasone	-	NR0B1	P51843	1	PMID: 16857744
59	IL6RB	P40189	STAT3	P40763	1	PMID: 26189695
60	IL6RB	P40189	STAT1	P42224	1	PMID: 26189695
61	STAT3	P40763	TGFB1	P01137	1	PMID: 25740948
62	STAT3	P40763	IL4	P05112	1	PMID: 21215659
63	STAT3	P40763	IL8	P10145	1	PMID: 24239327
64	STAT3	P40763	IRF1	P10914	1	PMID: 27216197
65	STAT3	P40763	CCL2	P13500	1	PMID: 24058799 // PMID: 17379849 // PMID: 25318604
