# Supplementary material for: Artificial intelligence assessment of the potential of tocilizumab along with corticosteroids therapy for the management of COVID-19 evoked acute respiratory distress syndrome
Source: PLoS One. 2023 Feb 15;18(2):e0280677. doi: 10.1371/journal.pone.0280677 (PMC9931125; doi:10.1371/journal.pone.0280677)
Supplement: S6 Table — Activation induced by Node A to Node B column indicates whether the first node of the interaction (Node A) activates (1) or inhibits (-1) the activity of the second node of the interaction (Node B). (XLSX) [file pone.0280677.s006.xlsx]

## Sheet: Title Page
SUPPLEMENTARY TABLES Artificial intelligence assesment of the potencial of tocilizumab along with corticosteroids therapy for the management of COVID-19 evoked Acute Respiratory Distress Syndrome Cristina Segú-Vergés1 , Laura Artigas1, Mireia Coma1, Richard W. Peck2, * 1 Anaxomics Biotech, 08007 Barcelona, Spain 2 Pharma Research & Development (pRED), F. Hoffman-La Roche Ltd., Basel, Switzerland …

## Sheet: S6
Supplementary Table S6. Summary of the sources of information found in the scientific literature supporting the predicted mechanisms for tocilizumab. Activation induced by Node A to Node B column indicates whether the first node of the interaction (Node A) activates (1) or inhibits (-1) the activity of the second node of the interaction (Node B).
Link number	Gene name Node A	Uniprot code Node A	Gene name Node B	Uniprot code Node B	Activation induced by Node A to Node B	REFERENCES
1	TGFB1	P01137	COVID-19 evoked ARDS	-	1	PMID: 28108486 // DOI: 10.1155/2018/1264913
2	TNFA	P01375	COVID-19 evoked ARDS	-	1	PMID: 32283152 // PMID: 32125642
3	IL10	P22301	COVID-19 evoked ARDS	-	1	PMID: 22390970 // PMID: 26205583 // PMID: 32217834
4	CXL10	P02778	COVID-19 evoked ARDS	-	1	PMID: 21802343 // PMID: 16195357 // PMID: 17243893
5	IL4	P05112	COVID-19 evoked ARDS	-	1	PMID: 30849228 // PMID: 26895644
6	IL4	P05112	CCL2	P13500	1	PMID: 19753321 // PMID: 23085193
7	IL6	P05231	IL6RA	P08887	1	PMID: 30995492
8	IL6	P05231	IL6RB	P40189	1	PMID: 30995492
9	IL6RA	P08887	SRC	P12931	1	PMID: 26189695 // PMID: 12163482 // PMID: 19907077
10	IL6RA	P08887	IL6RB	P40189	1	PMID: 28841363
11	IL6RA	P08887	SHC2	P98077	1	PMID: 9126968
12	ANDR	P10275	TNFA	P01375	1	PMID: 12163482
13	IRF1	P10914	CXL10	P02778	1	PMID: 27216197 // PMID: 19342664 // PMID: 16585592
14	IRF1	P10914	IL10	P22301	1	PMID: 27216197 // PMID: 19342664
15	SRC	P12931	ANDR	P10275	1	PMID: 27715044
16	SRC	P12931	STAT3	P40763	1	PMID: 27715044 // PMID: 27383632
17	SRC	P12931	STAT1	P42224	1	PMID: 27715044 // PMID: 27383632
18	IL6RB	P40189	STAT3	P40763	1	PMID: 26189695
19	IL6RB	P40189	STAT1	P42224	1	PMID: 26189695
20	IL6RB	P40189	JAK1	P23458	1	PMID: 26189695
20	IL6RB	P40189	JAK2	O60674	1	PMID: 26189695
21	STAT3	P40763	TGFB1	P01137	1	PMID: 25740948
22	STAT3	P40763	IL4	P05112	1	PMID: 21215659
23	STAT3	P40763	IRF1	P10914	1	PMID: 27216197
24	STAT3	P40763	CCL2	P13500	1	PMID: 24058799 // PMID: 17379849 // PMID: 25318604
25	STAT3	P40763	IL8	P10145	1	PMID: 24239327
25	STAT3	P40763	MYD88	Q99836	1	PMID: 30429379 // PMID: 28642132
25	STAT3	P40763	VEGFA	P15692	1	PMID: 11960372
26	STAT1	P42224	CCL2	P13500	1	PMID: 24058799
27	CCL2	P13500	COVID-19 evoked ARDS	-	1	PMID: 16501078 // PMID: 17243893 // PMID: 10657660 // PMID: 7539030
28	SHC2	P98077	SRC	P12931	1	PMID: 18840094
29	JAK1	P23458	IL10	P22301	1	PMID: 22904308
29	JAK2	O60674	IL10	P22301	1	PMID: 22904308
30	Tocilizumab	-	IL6RA	P08887	-1	PMID: 28841363 // PMID: 30995492
31	JAK1	P23458	STAT1	P42224	1	PMID: 26189695 // PMID: 27638904
31	JAK2	O60674	STAT1	P42224	1	PMID: 26189695 // PMID: 27638904
32	STAT1	P42224	IL10	P22301	1	PMID: 23184935 // PMID: 20154735
33	IL8	P10145	COVID-19 evoked ARDS	-	1	PMID: 24239327 // 24678812 // PMID: 26189369
33	MYD88	Q99836	COVID-19 evoked ARDS	-	1	PMID: 32360420
33	VEGFA	P15692	COVID-19 evoked ARDS	-	1	PMID: 1550962 // PMID: 7546767 // PMID: 19358726
