# Supplementary material for: Artificial intelligence assessment of the potential of tocilizumab along with corticosteroids therapy for the management of COVID-19 evoked acute respiratory distress syndrome
Source: PLoS One. 2023 Feb 15;18(2):e0280677. doi: 10.1371/journal.pone.0280677 (PMC9931125; doi:10.1371/journal.pone.0280677)
Supplement: S7 Table — for the predicted model of tocilizumab and dexamethasone in COVID-19evoked ARDS. (XLSX) [file pone.0280677.s007.xlsx]

## Sheet: Title Page
SUPPLEMENTARY TABLES Artificial intelligence assesment of the potencial of tocilizumab along with corticosteroids therapy for the management of COVID-19 evoked Acute Respiratory Distress Syndrome Cristina Segú-Vergés1 , Laura Artigas1, Mireia Coma1, Richard W. Peck2, * 1 Anaxomics Biotech, 08007 Barcelona, Spain 2 Pharma Research & Development (pRED), F. Hoffman-La Roche Ltd., Basel, Switzerland …

## Sheet: S7
Supplementary Table S7. Complete enrichment results for the predicted model of tocilizumab and dexamethasone in COVID-19 evoked ARDS.
Enriched results						Model information		ARDS relationship
Source	Set Name	Original Set Size	InSet Intersection Size	p-value	FDR	Drug	Regulation	Process
KEGG	04151_PI3K-Akt signaling pathway	337	69	0	0	Tocilizumab	Upregulated	INFLAMMATION AND CYTOKINE STORM
KEGG	04918_Thyroid hormone synthesis	40	31	0	0	Tocilizumab	Downregulated	OTHER PROCESSES
KEGG	04664_Fc epsilon RI signaling pathway	51	45	0	0	Tocilizumab	Downregulated	VIRAL INFECTION
KEGG	04370_VEGF signaling pathway	53	43	0	0	Tocilizumab	Downregulated	OTHER PROCESSES
KEGG	05211_Renal cell carcinoma	55	43	0	0	Tocilizumab	Downregulated	OTHER PROCESSES
KEGG	05223_Non-small cell lung cancer	59	43	0	0	Tocilizumab	Downregulated	OTHER PROCESSES
KEGG	04723_Retrograde endocannabinoid signaling	61	44	0	0	Tocilizumab	Downregulated	OTHER PROCESSES
KEGG	04662_B cell receptor signaling pathway	66	45	0	0	Tocilizumab	Downregulated	ADAPTIVE IMMUNE SYSTEM ACTIVATION
BEDMOTIVE	[CYSTIC_FIBROSIS] CFTR-ASSOCIATED DEFECT IN MUCOSAL IMMUNITY	66	48	0	0	Tocilizumab	Downregulated	OTHER PROCESSES
KEGG	05221_Acute myeloid leukemia	66	45	0	0	Tocilizumab	Downregulated	OTHER PROCESSES
BED	DIABETIC_NEUROPATHIES	66	43	0	0	Tocilizumab	Downregulated	OTHER PROCESSES
BED	DIABETIC_NEUROPATHY	66	43	0	0	Tocilizumab	Downregulated	OTHER PROCESSES
KEGG	04726_Serotonergic synapse	68	42	0	0	Tocilizumab	Downregulated	OTHER PROCESSES
KEGG	04917_Prolactin signaling pathway	68	49	0	0	Tocilizumab	Downregulated	OTHER PROCESSES
KEGG	05140_Leishmaniasis	69	45	0	0	Tocilizumab	Downregulated	OTHER PROCESSES
KEGG	04914_Progesterone-mediated oocyte maturation	70	45	0	0	Tocilizumab	Downregulated	OTHER PROCESSES
KEGG	05214_Glioma	70	46	0	0	Tocilizumab	Downregulated	OTHER PROCESSES
KEGG	04668_TNF signaling pathway	72	48	0	0	Tocilizumab	Downregulated	INFLAMMATION AND CYTOKINE STORM
KEGG	04666_Fc gamma R-mediated phagocytosis	73	56	0	0	Tocilizumab	Downregulated	VIRAL INFECTION
KEGG	05210_Colorectal cancer	75	56	0	0	Tocilizumab	Downregulated	OTHER PROCESSES
KEGG	05212_Pancreatic cancer	75	55	0	0	Tocilizumab	Downregulated	OTHER PROCESSES
KEGG	05220_Chronic myeloid leukemia	76	55	0	0	Tocilizumab	Downregulated	OTHER PROCESSES
GO_MOLECULAR_FUNCTION	cytokine receptor activity	79	60	0	0	Tocilizumab	Downregulated	INFLAMMATION AND CYTOKINE STORM
KEGG	04724_Glutamatergic synapse	79	52	0	0	Tocilizumab	Downregulated	OTHER PROCESSES
KEGG	04912_GnRH signaling pathway	81	57	0	0	Tocilizumab	Downregulated	OTHER PROCESSES
KEGG	04012_ErbB signaling pathway	83	70	0	0	Tocilizumab	Downregulated	OTHER PROCESSES
KEGG	05215_Prostate cancer	84	57	0	0	Tocilizumab	Downregulated	OTHER PROCESSES
KEGG	04066_HIF-1 signaling pathway	86	52	0	0	Tocilizumab	Downregulated	OTHER PROCESSES
KEGG	04152_AMPK signaling pathway	87	52	0	0	Tocilizumab	Downregulated	OTHER PROCESSES
KEGG	04725_Cholinergic synapse	89	64	0	0	Tocilizumab	Downregulated	OTHER PROCESSES
KEGG	05160_Hepatitis C	91	59	0	0	Tocilizumab	Downregulated	VIRAL INFECTION
KEGG	05169_Epstein-Barr virus infection	95	63	0	0	Tocilizumab	Downregulated	VIRAL INFECTION
KEGG	04660_T cell receptor signaling pathway	97	65	0	0	Tocilizumab	Downregulated	OTHER PROCESSES
BED	HEPATOCELLULAR_CARCINOMA	98	57	0	0	Tocilizumab	Downregulated	OTHER PROCESSES
KEGG	04620_Toll-like receptor signaling pathway	99	74	0	0	Tocilizumab	Downregulated	VIRAL INFECTION
GO_MOLECULAR_FUNCTION	cytokine binding	100	57	0	0	Tocilizumab	Downregulated	INFLAMMATION AND CYTOKINE STORM
KEGG	05142_Chagas disease (American trypanosomiasis)	100	69	0	0	Tocilizumab	Downregulated	VIRAL INFECTION
KEGG	05162_Measles	103	60	0	0	Tocilizumab	Downregulated	VIRAL INFECTION
KEGG	04611_Platelet activation	104	60	0	0	Tocilizumab	Downregulated	COAGULOPATHY
KEGG	04919_Thyroid hormone signaling pathway	104	57	0	0	Tocilizumab	Downregulated	OTHER PROCESSES
KEGG	05145_Toxoplasmosis	106	63	0	0	Tocilizumab	Downregulated	VIRAL INFECTION
KEGG	04915_Estrogen signaling pathway	107	70	0	0	Tocilizumab	Downregulated	OTHER PROCESSES
BED	NON-ALCOHOLIC_FATTY_LIVER_DISEASE	108	59	0	0	Tocilizumab	Downregulated	OTHER PROCESSES
BED	MULTIPLE_MYELOMA	111	57	0	0	Tocilizumab	Downregulated	OTHER PROCESSES
KEGG	04650_Natural killer cell mediated cytotoxicity	112	69	0	0	Tocilizumab	Downregulated	ADAPTIVE IMMUNE SYSTEM ACTIVATION
KEGG	04380_Osteoclast differentiation	112	72	0	0	Tocilizumab	Downregulated	OTHER PROCESSES
KEGG	04722_Neurotrophin signaling pathway	114	74	0	0	Tocilizumab	Downregulated	OTHER PROCESSES
KEGG	04068_FoxO signaling pathway	116	70	0	0	Tocilizumab	Downregulated	OTHER PROCESSES
BED	THYROIDITIS	116	64	0	0	Tocilizumab	Downregulated	OTHER PROCESSES
GO_BIOLOGICAL_PROCESS	Fc receptor signaling pathway	118	63	0	0	Tocilizumab	Downregulated	OTHER PROCESSES
GO_BIOLOGICAL_PROCESS	activation of MAPK activity	121	60	0	0	Tocilizumab	Downregulated	OTHER PROCESSES
KEGG	04910_Insulin signaling pathway	123	69	0	0	Tocilizumab	Downregulated	OTHER PROCESSES
KEGG	05164_Influenza A	125	75	0	0	Tocilizumab	Downregulated	VIRAL INFECTION
KEGG	04621_NOD-like receptor signaling pathway	126	66	0	0	Tocilizumab	Downregulated	OTHER PROCESSES
BED	DIABETIC_NEPHROPATHY	129	61	0	0	Tocilizumab	Downregulated	OTHER PROCESSES
BED	PNEUMONITIS	130	66	0	0	Tocilizumab	Downregulated	LUNG DAMAGE AND PNEUMONIA PROGRESSION
KEGG	05161_Hepatitis B	130	92	0	0	Tocilizumab	Downregulated	VIRAL INFECTION
BEDMOTIVE	[CHRONIC_LYMPHOCYTIC_LEUKEMIA] INFLUENCE OF MICROENVIRONMENT	133	63	0	0	Tocilizumab	Downregulated	OTHER PROCESSES
BED	ACQUIRED IMMUNODEFICIENCY SYNDROME	137	78	0	0	Tocilizumab	Downregulated	OTHER PROCESSES
GO_BIOLOGICAL_PROCESS	cell chemotaxis	144	67	0	0	Tocilizumab	Downregulated	MIGRATION OF IMMUNE CELLS TO THE PULMONARY TISSUE
KEGG	04630_Jak-STAT signaling pathway	160	102	0	0	Tocilizumab	Downregulated	OTHER PROCESSES
BED	LUPUS_ERYTHEMATOSUS_SYSTEMIC	166	77	0	0	Tocilizumab	Downregulated	OTHER PROCESSES
KEGG	04062_Chemokine signaling pathway	167	121	0	0	Tocilizumab	Downregulated	OTHER PROCESSES
BED	ENDOTHELIAL_DYSFUNCTION	168	76	0	0	Tocilizumab	Downregulated	LUNG DAMAGE AND PNEUMONIA PROGRESSION
BED	CYSTIC_FIBROSIS	183	90	0	0	Tocilizumab	Downregulated	FIBROSIS AND REMODELLING
KEGG	04510_Focal adhesion	190	81	0	0	Tocilizumab	Downregulated	LUNG DAMAGE AND PNEUMONIA PROGRESSION
KEGG	05205_Proteoglycans in cancer	190	96	0	0	Tocilizumab	Downregulated	OTHER PROCESSES
KEGG	04015_Rap1 signaling pathway	191	110	0	0	Tocilizumab	Downregulated	OTHER PROCESSES
KEGG	04810_Regulation of actin cytoskeleton	195	83	0	0	Tocilizumab	Downregulated	OTHER PROCESSES
GO_BIOLOGICAL_PROCESS	immune response-activating cell surface receptor signaling pathway	197	81	0	0	Tocilizumab	Downregulated	INFLAMMATION AND CYTOKINE STORM
KEGG	04014_Ras signaling pathway	200	119	0	0	Tocilizumab	Downregulated	OTHER PROCESSES
BED	MULTIPLE_SCLEROSIS	201	89	0	0	Tocilizumab	Downregulated	OTHER PROCESSES
BEDMOTIVE	[COLITIS] IMMUNE DYSREGULATION IN COLITIS	205	94	0	0	Tocilizumab	Downregulated	INFLAMMATION AND CYTOKINE STORM
GO_BIOLOGICAL_PROCESS	positive regulation of MAP kinase activity	210	96	0	0	Tocilizumab	Downregulated	OTHER PROCESSES
BED	ASTHMA	212	85	0	0	Tocilizumab	Downregulated	OTHER PROCESSES
BED	NEOPLASMS	219	90	0	0	Tocilizumab	Downregulated	OTHER PROCESSES
GO_BIOLOGICAL_PROCESS	leukocyte migration	220	86	0	0	Tocilizumab	Downregulated	MIGRATION OF IMMUNE CELLS TO THE PULMONARY TISSUE
GO_BIOLOGICAL_PROCESS	regulation of leukocyte cell-cell adhesion	220	87	0	0	Tocilizumab	Downregulated	MIGRATION OF IMMUNE CELLS TO THE PULMONARY TISSUE
GO_BIOLOGICAL_PROCESS	immune response-regulating cell surface receptor signaling pathway	224	94	0	0	Tocilizumab	Downregulated	INFLAMMATION AND CYTOKINE STORM
KEGG	04060_Cytokine-cytokine receptor interaction	231	112	0	0	Tocilizumab	Downregulated	INFLAMMATION AND CYTOKINE STORM
GO_BIOLOGICAL_PROCESS	activation of protein kinase activity	235	108	0	0	Tocilizumab	Downregulated	OTHER PROCESSES
GO_BIOLOGICAL_PROCESS	positive regulation of protein serine/threonine kinase activity	253	99	0	0	Tocilizumab	Downregulated	OTHER PROCESSES
GO_BIOLOGICAL_PROCESS	regulation of MAP kinase activity	260	98	0	0	Tocilizumab	Downregulated	OTHER PROCESSES
KEGG	04010_MAPK signaling pathway	269	117	0	0	Tocilizumab	Downregulated	OTHER PROCESSES
GO_BIOLOGICAL_PROCESS	immune response-activating signal transduction	275	106	0	0	Tocilizumab	Downregulated	INFLAMMATION AND CYTOKINE STORM
GO_BIOLOGICAL_PROCESS	regulation of cell-cell adhesion	278	104	0	0	Tocilizumab	Downregulated	LUNG DAMAGE AND PNEUMONIA PROGRESSION
GO_BIOLOGICAL_PROCESS	MAPK cascade	279	115	0	0	Tocilizumab	Downregulated	OTHER PROCESSES
GO_BIOLOGICAL_PROCESS	positive regulation of cell adhesion	280	104	0	0	Tocilizumab	Downregulated	OTHER PROCESSES
BED	CHRONIC_LYMPHOCYTIC_LEUKEMIA	284	133	0	0	Tocilizumab	Downregulated	OTHER PROCESSES
GO_BIOLOGICAL_PROCESS	positive regulation of cytokine production	288	104	0	0	Tocilizumab	Downregulated	INFLAMMATION AND CYTOKINE STORM
GO_BIOLOGICAL_PROCESS	signal transduction by protein phosphorylation	290	119	0	0	Tocilizumab	Downregulated	OTHER PROCESSES
GO_BIOLOGICAL_PROCESS	immune response-regulating signaling pathway	303	119	0	0	Tocilizumab	Downregulated	INFLAMMATION AND CYTOKINE STORM
GO_BIOLOGICAL_PROCESS	positive regulation of cell migration	333	126	0	0	Tocilizumab	Downregulated	MIGRATION OF IMMUNE CELLS TO THE PULMONARY TISSUE
KEGG	04151_PI3K-Akt signaling pathway	337	164	0	0	Tocilizumab	Downregulated	OTHER PROCESSES
GO_BIOLOGICAL_PROCESS	positive regulation of cell motility	340	127	0	0	Tocilizumab	Downregulated	MIGRATION OF IMMUNE CELLS TO THE PULMONARY TISSUE
GO_BIOLOGICAL_PROCESS	positive regulation of cellular component movement	346	128	0	0	Tocilizumab	Downregulated	OTHER PROCESSES
BED	COLITIS	357	124	0	0	Tocilizumab	Downregulated	OTHER PROCESSES
GO_BIOLOGICAL_PROCESS	chemotaxis	358	132	0	0	Tocilizumab	Downregulated	MIGRATION OF IMMUNE CELLS TO THE PULMONARY TISSUE
GO_BIOLOGICAL_PROCESS	positive regulation of locomotion	358	128	0	0	Tocilizumab	Downregulated	OTHER PROCESSES
GO_BIOLOGICAL_PROCESS	taxis	360	132	0	0	Tocilizumab	Downregulated	OTHER PROCESSES
GO_BIOLOGICAL_PROCESS	transmembrane receptor protein tyrosine kinase signaling pathway	364	131	0	0	Tocilizumab	Downregulated	OTHER PROCESSES
GO_BIOLOGICAL_PROCESS	regulation of cell activation	373	123	0	0	Tocilizumab	Downregulated	OTHER PROCESSES
GO_BIOLOGICAL_PROCESS	positive regulation of protein kinase activity	379	139	0	0	Tocilizumab	Downregulated	OTHER PROCESSES
GO_BIOLOGICAL_PROCESS	hematopoietic or lymphoid organ development	388	129	0	0	Tocilizumab	Downregulated	OTHER PROCESSES
GO_BIOLOGICAL_PROCESS	response to wounding	396	131	0	0	Tocilizumab	Downregulated	LUNG DAMAGE AND PNEUMONIA PROGRESSION
GO_BIOLOGICAL_PROCESS	immune system development	407	131	0	0	Tocilizumab	Downregulated	INFLAMMATION AND CYTOKINE STORM
GO_BIOLOGICAL_PROCESS	positive regulation of kinase activity	407	144	0	0	Tocilizumab	Downregulated	OTHER PROCESSES
GO_BIOLOGICAL_PROCESS	positive regulation of MAPK cascade	410	148	0	0	Tocilizumab	Downregulated	OTHER PROCESSES
KEGG	05200_Pathways in cancer	436	192	0	0	Tocilizumab	Downregulated	OTHER PROCESSES
GO_BIOLOGICAL_PROCESS	regulation of cytokine production	443	147	0	0	Tocilizumab	Downregulated	INFLAMMATION AND CYTOKINE STORM
GO_BIOLOGICAL_PROCESS	regulation of cell adhesion	449	145	0	0	Tocilizumab	Downregulated	LUNG DAMAGE AND PNEUMONIA PROGRESSION
GO_BIOLOGICAL_PROCESS	positive regulation of transferase activity	450	149	0	0	Tocilizumab	Downregulated	OTHER PROCESSES
GO_BIOLOGICAL_PROCESS	positive regulation of immune response	455	157	0	0	Tocilizumab	Downregulated	INFLAMMATION AND CYTOKINE STORM
GO_BIOLOGICAL_PROCESS	G protein-coupled receptor signaling pathway	483	149	0	0	Tocilizumab	Downregulated	OTHER PROCESSES
GO_BIOLOGICAL_PROCESS	regulation of defense response	486	149	0	0	Tocilizumab	Downregulated	INFLAMMATION AND CYTOKINE STORM
GO_MOLECULAR_FUNCTION	phosphotransferase activity, alcohol group as acceptor	488	160	0	0	Tocilizumab	Downregulated	OTHER PROCESSES
GO_BIOLOGICAL_PROCESS	enzyme linked receptor protein signaling pathway	492	164	0	0	Tocilizumab	Downregulated	OTHER PROCESSES
GO_BIOLOGICAL_PROCESS	cytokine-mediated signaling pathway	499	233	0	0	Tocilizumab	Downregulated	INFLAMMATION AND CYTOKINE STORM
KEGG	04664_Fc epsilon RI signaling pathway	51	42	0	0	Dexamethasone	Upregulated	VIRAL RESPONSE
KEGG	05213_Endometrial cancer	51	35	0	0	Dexamethasone	Upregulated	OTHER PROCESSES
KEGG	04370_VEGF signaling pathway	53	41	0	0	Dexamethasone	Upregulated	FIBROSIS AND REMODELLING
KEGG	05223_Non-small cell lung cancer	59	45	0	0	Dexamethasone	Upregulated	OTHER PROCESSES
KEGG	04917_Prolactin signaling pathway	68	46	0	0	Dexamethasone	Upregulated	OTHER PROCESSES
KEGG	05214_Glioma	70	43	0	0	Dexamethasone	Upregulated	OTHER PROCESSES
KEGG	04666_Fc gamma R-mediated phagocytosis	73	53	0	0	Dexamethasone	Upregulated	MIGRATION OF IMMUNE CELLS TO THE PULMONARY TISSUE
KEGG	05210_Colorectal cancer	75	51	0	0	Dexamethasone	Upregulated	OTHER PROCESSES
KEGG	05212_Pancreatic cancer	75	47	0	0	Dexamethasone	Upregulated	OTHER PROCESSES
KEGG	05220_Chronic myeloid leukemia	76	50	0	0	Dexamethasone	Upregulated	OTHER PROCESSES
KEGG	04012_ErbB signaling pathway	83	57	0	0	Dexamethasone	Upregulated	OTHER PROCESSES
BED	HEPATOCELLULAR_CARCINOMA	98	54	0	0	Dexamethasone	Upregulated	OTHER PROCESSES
KEGG	04919_Thyroid hormone signaling pathway	104	54	0	0	Dexamethasone	Upregulated	OTHER PROCESSES
KEGG	04550_Signaling pathways regulating pluripotency of stem cells	105	57	0	0	Dexamethasone	Upregulated	OTHER PROCESSES
KEGG	04722_Neurotrophin signaling pathway	114	59	0	0	Dexamethasone	Upregulated	OTHER PROCESSES
KEGG	04210_Apoptosis	118	56	0	0	Dexamethasone	Upregulated	LUNG DAMAGE AND PNEUMONIA PROGRESSION
KEGG	04910_Insulin signaling pathway	123	60	0	0	Dexamethasone	Upregulated	OTHER PROCESSES
KEGG	04510_Focal adhesion	190	81	0	0	Dexamethasone	Upregulated	LUNG DAMAGE AND PNEUMONIA PROGRESSION
KEGG	05205_Proteoglycans in cancer	190	96	0	0	Dexamethasone	Upregulated	OTHER PROCESSES
KEGG	04810_Regulation of actin cytoskeleton	195	84	0	0	Dexamethasone	Upregulated	OTHER PROCESSES
KEGG	04014_Ras signaling pathway	200	78	0	0	Dexamethasone	Upregulated	OTHER PROCESSES
KEGG	04010_MAPK signaling pathway	269	110	0	0	Dexamethasone	Upregulated	OTHER PROCESSES
GO_BIOLOGICAL_PROCESS	transmembrane receptor protein tyrosine kinase signaling pathway	364	115	0	0	Dexamethasone	Upregulated	OTHER PROCESSES
GO_MOLECULAR_FUNCTION	protein kinase binding	422	130	0	0	Dexamethasone	Upregulated	OTHER PROCESSES
KEGG	05200_Pathways in cancer	436	136	0	0	Dexamethasone	Upregulated	OTHER PROCESSES
GO_MOLECULAR_FUNCTION	kinase binding	474	142	0	0	Dexamethasone	Upregulated	OTHER PROCESSES
BEDMOTIVE	[ULCERATIVE_COLITIS] IMMUNE DYSREGULATION_ULCERATIVE_COLITIS	58	40	0	0	Dexamethasone	Downregulated	SYMPTOMS
BEDMOTIVE	[ACQUIRED IMMUNODEFICIENCY SYNDROME] PERSISTENT IMMUNE ACTIVATION	59	41	0	0	Dexamethasone	Downregulated	INFLAMMATION AND CYTOKINE STORM
KEGG	05031_Amphetamine addiction	61	43	0	0	Dexamethasone	Downregulated	OTHER PROCESSES
BEDMOTIVE	[LUPUS_ERYTHEMATOSUS_DISCOID] INNATE IMMUNE SYSTEM ACTIVATION	65	45	0	0	Dexamethasone	Downregulated	INFLAMMATION AND CYTOKINE STORM
GO_MOLECULAR_FUNCTION	cytokine receptor activity	79	71	0	0	Dexamethasone	Downregulated	INFLAMMATION AND CYTOKINE STORM
KEGG	04724_Glutamatergic synapse	79	50	0	0	Dexamethasone	Downregulated	OTHER PROCESSES
BED	ULCERATIVE_COLITIS	81	51	0	0	Dexamethasone	Downregulated	OTHER PROCESSES
BEDMOTIVE	[MULTIPLE_SCLEROSIS] AUTOREACTIVITY AND MULTIFOCAL INFLAMMATION	85	56	0	0	Dexamethasone	Downregulated	OTHER PROCESSES
GO_MOLECULAR_FUNCTION	cytokine binding	100	69	0	0	Dexamethasone	Downregulated	INFLAMMATION AND CYTOKINE STORM
KEGG	05168_Herpes simplex infection	101	66	0	0	Dexamethasone	Downregulated	VIRAL INFECTION
KEGG	05162_Measles	103	59	0	0	Dexamethasone	Downregulated	VIRAL INFECTION
GO_BIOLOGICAL_PROCESS	calcium-mediated signaling	107	59	0	0	Dexamethasone	Downregulated	OTHER PROCESSES
BED	SARS-CoV-2 evoked ARDS	113	64	0	0	Dexamethasone	Downregulated	ARDS
BED	RHEUMATOID_ARTHRITIS	117	63	0	0	Dexamethasone	Downregulated	OTHER PROCESSES
KEGG	04728_Dopaminergic synapse	118	75	0	0	Dexamethasone	Downregulated	OTHER PROCESSES
KEGG	05164_Influenza A	125	66	0	0	Dexamethasone	Downregulated	VIRAL INFECTION
KEGG	04621_NOD-like receptor signaling pathway	126	70	0	0	Dexamethasone	Downregulated	OTHER PROCESSES
BED	PNEUMONITIS	130	72	0	0	Dexamethasone	Downregulated	LUNG DAMAGE AND PNEUMONIA PROGRESSION
BED	ACQUIRED IMMUNODEFICIENCY SYNDROME	137	71	0	0	Dexamethasone	Downregulated	OTHER PROCESSES
BED	MYOCARDITIS	144	75	0	0	Dexamethasone	Downregulated	OTHER PROCESSES
KEGG	05152_Tuberculosis	148	77	0	0	Dexamethasone	Downregulated	VIRAL INFECTION
KEGG	04630_Jak-STAT signaling pathway	160	89	0	0	Dexamethasone	Downregulated	OTHER PROCESSES
BED	LUPUS_ERYTHEMATOSUS_DISCOID	165	92	0	0	Dexamethasone	Downregulated	OTHER PROCESSES
BED	LUPUS_ERYTHEMATOSUS_SYSTEMIC	166	83	0	0	Dexamethasone	Downregulated	OTHER PROCESSES
KEGG	04062_Chemokine signaling pathway	167	78	0	0	Dexamethasone	Downregulated	OTHER PROCESSES
BED	ASTHMA_NON_ALLERGIC	181	86	0	0	Dexamethasone	Downregulated	OTHER PROCESSES
GO_BIOLOGICAL_PROCESS	positive regulation of cytosolic calcium ion concentration	192	85	0	0	Dexamethasone	Downregulated	LUNG DAMAGE AND PNEUMONIA PROGRESSION
BED	MULTIPLE_SCLEROSIS	201	121	0	0	Dexamethasone	Downregulated	OTHER PROCESSES
BEDMOTIVE	[COLITIS] IMMUNE DYSREGULATION IN COLITIS	205	109	0	0	Dexamethasone	Downregulated	INFLAMMATION AND CYTOKINE STORM
GO_MOLECULAR_FUNCTION	cytokine receptor binding	208	98	0	0	Dexamethasone	Downregulated	INFLAMMATION AND CYTOKINE STORM
BED	ASTHMA	212	106	0	0	Dexamethasone	Downregulated	OTHER PROCESSES
KEGG	04060_Cytokine-cytokine receptor interaction	231	152	0	0	Dexamethasone	Downregulated	INFLAMMATION AND CYTOKINE STORM
GO_BIOLOGICAL_PROCESS	response to molecule of bacterial origin	251	103	0	0	Dexamethasone	Downregulated	OTHER PROCESSES
GO_BIOLOGICAL_PROCESS	cellular calcium ion homeostasis	269	107	0	0	Dexamethasone	Downregulated	OTHER PROCESSES
GO_BIOLOGICAL_PROCESS	cellular divalent inorganic cation homeostasis	273	108	0	0	Dexamethasone	Downregulated	OTHER PROCESSES
GO_BIOLOGICAL_PROCESS	positive regulation of cytokine production	288	119	0	0	Dexamethasone	Downregulated	INFLAMMATION AND CYTOKINE STORM
GO_BIOLOGICAL_PROCESS	inflammatory response	330	149	0	0	Dexamethasone	Downregulated	INFLAMMATION AND CYTOKINE STORM
KEGG	04151_PI3K-Akt signaling pathway	337	164	0	0	Dexamethasone	Downregulated	OTHER PROCESSES
BED	COLITIS	357	167	0	0	Dexamethasone	Downregulated	OTHER PROCESSES
GO_BIOLOGICAL_PROCESS	response to bacterium	367	139	0	0	Dexamethasone	Downregulated	OTHER PROCESSES
KEGG	05200_Pathways in cancer	436	162	0	0	Dexamethasone	Downregulated	OTHER PROCESSES
GO_BIOLOGICAL_PROCESS	regulation of cytokine production	443	158	0	0	Dexamethasone	Downregulated	INFLAMMATION AND CYTOKINE STORM
GO_BIOLOGICAL_PROCESS	cytokine-mediated signaling pathway	499	224	0	0	Dexamethasone	Downregulated	INFLAMMATION AND CYTOKINE STORM
GO_MOLECULAR_FUNCTION	transmembrane signaling receptor activity	499	191	0	0	Dexamethasone	Downregulated	OTHER PROCESSES
KEGG	05032_Morphine addiction	52	35	1.11022e-16	4.07082e-16	Tocilizumab	Downregulated	OTHER PROCESSES
KEGG	04024_cAMP signaling pathway	181	75	1.11022e-16	4.07082e-16	Tocilizumab	Downregulated	OTHER PROCESSES
KEGG	05166_HTLV-I infection	215	84	1.11022e-16	4.07082e-16	Tocilizumab	Downregulated	OTHER PROCESSES
KEGG	05211_Renal cell carcinoma	55	35	1.11022e-16	9.99201e-16	Dexamethasone	Upregulated	OTHER PROCESSES
BED	VASCULAR_AGING	94	50	1.11022e-16	1.566e-15	Tocilizumab	Downregulated	OTHER PROCESSES
BED	LUPUS_ERYTHEMATOSUS_DISCOID	165	71	1.11022e-16	1.566e-15	Tocilizumab	Downregulated	OTHER PROCESSES
KEGG	04713_Circadian entrainment	93	53	1.11022e-16	1.73671e-15	Dexamethasone	Downregulated	OTHER PROCESSES
BED	DERMATITIS	85	50	1.11022e-16	1.91513e-15	Dexamethasone	Downregulated	OTHER PROCESSES
BED	MALARIA_IMMUNE_RESPONSE	97	54	1.11022e-16	1.91513e-15	Dexamethasone	Downregulated	OTHER PROCESSES
BED	INFLAMMATION	132	66	1.11022e-16	1.91513e-15	Dexamethasone	Downregulated	INFLAMMATION AND CYTOKINE STORM
BED	ACUTE_LYMPHOCYTIC_LEUKEMIA	191	84	1.11022e-16	1.91513e-15	Dexamethasone	Downregulated	OTHER PROCESSES
KEGG	05168_Herpes simplex infection	101	51	5.55112e-16	2.00032e-15	Tocilizumab	Downregulated	VIRAL INFECTION
BED	HEPATITIS	109	58	2.22045e-16	3.60496e-15	Dexamethasone	Downregulated	OTHER PROCESSES
KEGG	05161_Hepatitis B	130	57	4.44089e-16	3.83027e-15	Dexamethasone	Upregulated	VIRAL INFECTION
BED	THYROIDITIS	116	60	3.33067e-16	5.10703e-15	Dexamethasone	Downregulated	OTHER PROCESSES
KEGG	05100_Bacterial invasion of epithelial cells	47	32	1.66533e-15	5.89924e-15	Tocilizumab	Downregulated	OTHER PROCESSES
KEGG	05166_HTLV-I infection	215	78	7.77156e-16	6.43485e-15	Dexamethasone	Upregulated	OTHER PROCESSES
GO_BIOLOGICAL_PROCESS	regulation of T cell activation	229	88	1.11022e-16	6.60544e-15	Tocilizumab	Downregulated	ADAPTIVE IMMUNE SYSTEM ACTIVATION
GO_BIOLOGICAL_PROCESS	leukocyte differentiation	241	91	1.11022e-16	6.60544e-15	Tocilizumab	Downregulated	MIGRATION OF IMMUNE CELLS TO THE PULMONARY TISSUE
GO_BIOLOGICAL_PROCESS	activation of immune response	319	110	1.11022e-16	6.60544e-15	Tocilizumab	Downregulated	INFLAMMATION AND CYTOKINE STORM
GO_BIOLOGICAL_PROCESS	hemopoiesis	354	118	1.11022e-16	6.60544e-15	Tocilizumab	Downregulated	OTHER PROCESSES
BED	LEUKOCYTOSIS	51	34	5.55112e-16	7.43849e-15	Tocilizumab	Downregulated	INFLAMMATION AND CYTOKINE STORM
BED	IMMUNE_INFILTRATION_SKIN	49	35	6.66134e-16	9.67647e-15	Dexamethasone	Downregulated	MIGRATION OF IMMUNE CELLS TO THE PULMONARY TISSUE
KEGG	05100_Bacterial invasion of epithelial cells	47	31	1.22125e-15	9.72299e-15	Dexamethasone	Upregulated	OTHER PROCESSES
KEGG	04750_Inflammatory mediator regulation of TRP channels	79	43	3.55271e-15	1.21724e-14	Tocilizumab	Downregulated	INFLAMMATION AND CYTOKINE STORM
KEGG	04210_Apoptosis	118	55	3.55271e-15	1.21724e-14	Tocilizumab	Downregulated	LUNG DAMAGE AND PNEUMONIA PROGRESSION
BED	NEUROPROTECTION_INHIBITION	106	56	8.88178e-16	1.22569e-14	Dexamethasone	Downregulated	OTHER PROCESSES
GO_BIOLOGICAL_PROCESS	regulation of STAT cascade	111	59	1.11022e-16	1.23728e-14	Dexamethasone	Downregulated	OTHER PROCESSES
GO_BIOLOGICAL_PROCESS	leukocyte migration	220	93	1.11022e-16	1.23728e-14	Dexamethasone	Downregulated	MIGRATION OF IMMUNE CELLS TO THE PULMONARY TISSUE
GO_BIOLOGICAL_PROCESS	calcium ion homeostasis	274	108	1.11022e-16	1.23728e-14	Dexamethasone	Downregulated	OTHER PROCESSES
GO_BIOLOGICAL_PROCESS	divalent inorganic cation homeostasis	282	110	1.11022e-16	1.23728e-14	Dexamethasone	Downregulated	OTHER PROCESSES
GO_BIOLOGICAL_PROCESS	ion homeostasis	416	145	1.11022e-16	1.23728e-14	Dexamethasone	Downregulated	LUNG DAMAGE AND PNEUMONIA PROGRESSION
BED	STOMACH_NEOPLASMS	102	51	9.99201e-16	1.27517e-14	Tocilizumab	Downregulated	OTHER PROCESSES
KEGG	04660_T cell receptor signaling pathway	97	47	1.66533e-15	1.27676e-14	Dexamethasone	Upregulated	OTHER PROCESSES
GO_BIOLOGICAL_PROCESS	Fc-epsilon receptor signaling pathway	63	39	2.22045e-16	1.31191e-14	Tocilizumab	Downregulated	VIRAL INFECTION
BED	MYOCARDIAL_INFARCTION	200	85	9.99201e-16	1.31324e-14	Dexamethasone	Downregulated	OTHER PROCESSES
BEDMOTIVE	[ATHEROSCLEROSIS] CHRONIC INFLAMMATION OF THE ARTERIAL WALL	45	34	1.11022e-16	1.38302e-14	Dexamethasone	Downregulated	OTHER PROCESSES
BEDMOTIVE	[HEPATITIS] DEREGULATED IMMUNE RESPONSES	54	38	1.11022e-16	1.38302e-14	Dexamethasone	Downregulated	INFLAMMATION AND CYTOKINE STORM
KEGG	05321_Inflammatory bowel disease (IBD)	48	32	4.10783e-15	1.38473e-14	Tocilizumab	Downregulated	OTHER PROCESSES
BED	NEOPLASMS	219	81	1.11022e-16	1.52101e-14	Dexamethasone	Upregulated	OTHER PROCESSES
GO_BIOLOGICAL_PROCESS	positive regulation of cell-cell adhesion	192	77	3.33067e-16	1.94091e-14	Tocilizumab	Downregulated	LUNG DAMAGE AND PNEUMONIA PROGRESSION
GO_BIOLOGICAL_PROCESS	enzyme linked receptor protein signaling pathway	492	140	1.11022e-16	2.05959e-14	Dexamethasone	Upregulated	OTHER PROCESSES
GO_BIOLOGICAL_PROCESS	regulation of cytosolic calcium ion concentration	220	92	2.22045e-16	2.38619e-14	Dexamethasone	Downregulated	OTHER PROCESSES
BED	NON_SMALL_CELL_LUNG_NEOPLASMS	124	57	2.44249e-15	2.9754e-14	Tocilizumab	Downregulated	OTHER PROCESSES
KEGG	05030_Cocaine addiction	41	31	2.10942e-15	3.07976e-14	Dexamethasone	Downregulated	OTHER PROCESSES
GO_BIOLOGICAL_PROCESS	wound healing	327	110	5.55112e-16	3.19114e-14	Tocilizumab	Downregulated	FIBROSIS AND REMODELLING
GO_BIOLOGICAL_PROCESS	cell chemotaxis	144	69	3.33067e-16	3.45586e-14	Dexamethasone	Downregulated	MIGRATION OF IMMUNE CELLS TO THE PULMONARY TISSUE
BED	MELANOMA	64	38	3.10862e-15	3.62222e-14	Tocilizumab	Downregulated	OTHER PROCESSES
GO_BIOLOGICAL_PROCESS	regulation of lymphocyte activation	298	103	6.66134e-16	3.77831e-14	Tocilizumab	Downregulated	ADAPTIVE IMMUNE SYSTEM ACTIVATION
GO_BIOLOGICAL_PROCESS	response to bacterium	367	119	6.66134e-16	3.77831e-14	Tocilizumab	Downregulated	OTHER PROCESSES
BED	PHARYNGITIS	71	43	3.10862e-15	3.89991e-14	Dexamethasone	Downregulated	SYMPTOMS
BED	ACUTE_LYMPHOCYTIC_LEUKEMIA	191	75	3.55271e-15	3.9672e-14	Tocilizumab	Downregulated	OTHER PROCESSES
KEGG	04360_Axon guidance	140	58	5.77316e-15	4.26801e-14	Dexamethasone	Upregulated	OTHER PROCESSES
GO_BIOLOGICAL_PROCESS	regulation of leukocyte activation	346	114	7.77156e-16	4.37884e-14	Tocilizumab	Downregulated	MIGRATION OF IMMUNE CELLS TO THE PULMONARY TISSUE
GO_BIOLOGICAL_PROCESS	response to lipopolysaccharide	240	97	4.44089e-16	4.55545e-14	Dexamethasone	Downregulated	OTHER PROCESSES
BEDMOTIVE	[THYROIDITIS] DEVELOPMENT OF THYROID AUTOIMMUNITY	72	42	2.22045e-16	4.57967e-14	Tocilizumab	Downregulated	OTHER PROCESSES
KEGG	04728_Dopaminergic synapse	118	54	1.69864e-14	5.63517e-14	Tocilizumab	Downregulated	OTHER PROCESSES
GO_MOLECULAR_FUNCTION	protein kinase binding	422	132	3.33067e-16	6.19504e-14	Tocilizumab	Downregulated	OTHER PROCESSES
GO_BIOLOGICAL_PROCESS	positive regulation of leukocyte cell-cell adhesion	169	70	1.22125e-15	6.74698e-14	Tocilizumab	Downregulated	MIGRATION OF IMMUNE CELLS TO THE PULMONARY TISSUE
GO_BIOLOGICAL_PROCESS	positive regulation of cell death	466	82	1.11022e-16	7.22755e-14	Tocilizumab	Upregulated	LUNG DAMAGE AND PNEUMONIA PROGRESSION
BEDMOTIVE	[CHRONIC_LYMPHOCYTIC_LEUKEMIA] CLL BCR SIGNALING (MUTATED AND UNMMUTATED)	51	34	5.55112e-16	7.63278e-14	Tocilizumab	Downregulated	OTHER PROCESSES
BEDMOTIVE	[ACQUIRED IMMUNODEFICIENCY SYNDROME] PERSISTENT IMMUNE ACTIVATION	59	37	5.55112e-16	7.63278e-14	Tocilizumab	Downregulated	INFLAMMATION AND CYTOKINE STORM
GO_BIOLOGICAL_PROCESS	positive regulation of defense response	276	97	1.44329e-15	7.87148e-14	Tocilizumab	Downregulated	OTHER PROCESSES
KEGG	04932_Non-alcoholic fatty liver disease (NAFLD)	70	39	2.4869e-14	8.12128e-14	Tocilizumab	Downregulated	OTHER PROCESSES
GO_BIOLOGICAL_PROCESS	positive regulation of angiogenesis	123	57	1.55431e-15	8.36968e-14	Tocilizumab	Downregulated	FIBROSIS AND REMODELLING
GO_BIOLOGICAL_PROCESS	positive regulation of vasculature development	137	61	1.55431e-15	8.36968e-14	Tocilizumab	Downregulated	OTHER PROCESSES
KEGG	05152_Tuberculosis	148	62	3.0087e-14	9.67414e-14	Tocilizumab	Downregulated	VIRAL INFECTION
GO_BIOLOGICAL_PROCESS	regulation of JAK-STAT cascade	109	57	9.99201e-16	9.91185e-14	Dexamethasone	Downregulated	OTHER PROCESSES
KEGG	04068_FoxO signaling pathway	116	51	1.5099e-14	1.07776e-13	Dexamethasone	Upregulated	OTHER PROCESSES
GO_BIOLOGICAL_PROCESS	epidermal growth factor receptor signaling pathway	40	29	2.55351e-15	1.35783e-13	Tocilizumab	Downregulated	OTHER PROCESSES
BED	CHRONIC_LYMPHOCYTIC_LEUKEMIA	284	106	1.16573e-14	1.39888e-13	Dexamethasone	Downregulated	OTHER PROCESSES
BED	NEURONAL_REGENERATION_ROOT_AXOTOMY_INHIBITION	184	70	1.66533e-15	1.52101e-13	Dexamethasone	Upregulated	OTHER PROCESSES
KEGG	05213_Endometrial cancer	51	32	5.4623e-14	1.72973e-13	Tocilizumab	Downregulated	OTHER PROCESSES
BED	SINUSITIS	60	38	1.62093e-14	1.86406e-13	Dexamethasone	Downregulated	OTHER PROCESSES
GO_BIOLOGICAL_PROCESS	response to peptide	335	110	3.66374e-15	1.92414e-13	Tocilizumab	Downregulated	OTHER PROCESSES
KEGG	04620_Toll-like receptor signaling pathway	99	52	1.40998e-14	1.92991e-13	Dexamethasone	Downregulated	VIRAL INFECTION
BED	PSORIASIS	82	46	1.88738e-14	2.08367e-13	Dexamethasone	Downregulated	OTHER PROCESSES
GO_BIOLOGICAL_PROCESS	response to molecule of bacterial origin	251	90	3.9968e-15	2.08618e-13	Tocilizumab	Downregulated	OTHER PROCESSES
KEGG	04662_B cell receptor signaling pathway	66	36	3.33067e-14	2.29816e-13	Dexamethasone	Upregulated	ADAPTIVE IMMUNE SYSTEM ACTIVATION
GO_MOLECULAR_FUNCTION	cytokine activity	150	70	1.11022e-15	2.35922e-13	Dexamethasone	Downregulated	INFLAMMATION AND CYTOKINE STORM
KEGG	04960_Aldosterone-regulated sodium reabsorption	29	23	7.91589e-14	2.46929e-13	Tocilizumab	Downregulated	OTHER PROCESSES
BED	PANCREATIC_NEOPLASMS	67	38	2.45359e-14	2.63025e-13	Tocilizumab	Downregulated	OTHER PROCESSES
GO_MOLECULAR_FUNCTION	cytokine receptor binding	208	80	1.66533e-15	2.75335e-13	Tocilizumab	Downregulated	INFLAMMATION AND CYTOKINE STORM
KEGG	04360_Axon guidance	140	59	9.4369e-14	2.90046e-13	Tocilizumab	Downregulated	OTHER PROCESSES
GO_BIOLOGICAL_PROCESS	positive regulation of lymphocyte activation	212	80	5.77316e-15	2.995e-13	Tocilizumab	Downregulated	ADAPTIVE IMMUNE SYSTEM ACTIVATION
GO_BIOLOGICAL_PROCESS	regulation of body fluid levels	346	112	6.32827e-15	3.26309e-13	Tocilizumab	Downregulated	OTHER PROCESSES
GO_BIOLOGICAL_PROCESS	response to type I interferon	46	31	7.10543e-15	3.61994e-13	Tocilizumab	Downregulated	VIRAL INFECTION
BEDMOTIVE	[PSORIASIS] SKIN INFLAMMATORY RESPONSE	37	29	3.33067e-15	3.63043e-13	Dexamethasone	Downregulated	SYMPTOMS
GO_BIOLOGICAL_PROCESS	positive regulation of cell activation	249	89	7.21645e-15	3.65462e-13	Tocilizumab	Downregulated	OTHER PROCESSES
KEGG	04914_Progesterone-mediated oocyte maturation	70	37	5.4956e-14	3.66965e-13	Dexamethasone	Upregulated	OTHER PROCESSES
GO_BIOLOGICAL_PROCESS	positive regulation of T cell activation	159	66	7.32747e-15	3.68888e-13	Tocilizumab	Downregulated	ADAPTIVE IMMUNE SYSTEM ACTIVATION
BEDMOTIVE	[MULTIPLE_SCLEROSIS] AUTOREACTIVITY AND MULTIFOCAL INFLAMMATION	85	45	3.21965e-15	3.79458e-13	Tocilizumab	Downregulated	OTHER PROCESSES
BED	GLIOBLASTOMA	120	54	4.08562e-14	4.21133e-13	Tocilizumab	Downregulated	OTHER PROCESSES
GO_BIOLOGICAL_PROCESS	response to interleukin-1	120	55	8.88178e-15	4.44507e-13	Tocilizumab	Downregulated	INFLAMMATION AND CYTOKINE STORM
GO_BIOLOGICAL_PROCESS	ERBB signaling pathway	57	35	9.10383e-15	4.52955e-13	Tocilizumab	Downregulated	OTHER PROCESSES
BED	CHRONIC_LYMPHOCYTIC_LEUKEMIA	284	92	6.66134e-15	4.56302e-13	Dexamethasone	Upregulated	OTHER PROCESSES
BED	RHEUMATOID_ARTHRITIS	117	53	5.06262e-14	5.02512e-13	Tocilizumab	Downregulated	OTHER PROCESSES
BED	SMALL_CELL_LUNG_NEOPLASMS	80	41	9.4369e-15	5.17142e-13	Dexamethasone	Upregulated	OTHER PROCESSES
KEGG	04540_Gap junction	86	43	1.8674e-13	5.65631e-13	Tocilizumab	Downregulated	LUNG DAMAGE AND PNEUMONIA PROGRESSION
GO_BIOLOGICAL_PROCESS	innate immune response	382	132	5.9952e-15	5.69671e-13	Dexamethasone	Downregulated	INFLAMMATION AND CYTOKINE STORM
BEDMOTIVE	[RHEUMATOID_ARTHRITIS] INFLAMMATORY SYNOVITIS_RHEUMATOID ARTHRITIS	64	40	6.21725e-15	6.02382e-13	Dexamethasone	Downregulated	OTHER PROCESSES
GO_BIOLOGICAL_PROCESS	positive regulation of response to external stimulus	223	82	1.45439e-14	7.15258e-13	Tocilizumab	Downregulated	OTHER PROCESSES
BED	ACNE_VULGARIS_ALL	87	47	6.73905e-14	7.15376e-13	Dexamethasone	Downregulated	OTHER PROCESSES
GO_BIOLOGICAL_PROCESS	T cell activation	168	74	7.88258e-15	7.18748e-13	Dexamethasone	Downregulated	ADAPTIVE IMMUNE SYSTEM ACTIVATION
BEDMOTIVE	[PHARYNGITIS] INCREASED PERMEABILITY OF THE VESSELS	62	39	1.0103e-14	8.80984e-13	Dexamethasone	Downregulated	OTHER PROCESSES
GO_BIOLOGICAL_PROCESS	response to lipopolysaccharide	240	86	1.82077e-14	8.85204e-13	Tocilizumab	Downregulated	OTHER PROCESSES
GO_BIOLOGICAL_PROCESS	regulation of protein serine/threonine kinase activity	360	114	2.04281e-14	9.87513e-13	Tocilizumab	Downregulated	OTHER PROCESSES
GO_MOLECULAR_FUNCTION	protein kinase activity	422	129	6.66134e-15	9.91207e-13	Tocilizumab	Downregulated	OTHER PROCESSES
GO_BIOLOGICAL_PROCESS	immune response-regulating signaling pathway	303	96	7.99361e-15	1.01107e-12	Dexamethasone	Upregulated	INFLAMMATION AND CYTOKINE STORM
GO_MOLECULAR_FUNCTION	kinase binding	474	140	8.88178e-15	1.20146e-12	Tocilizumab	Downregulated	OTHER PROCESSES
KEGG	04916_Melanogenesis	101	47	4.18443e-13	1.24935e-12	Tocilizumab	Downregulated	OTHER PROCESSES
KEGG	04960_Aldosterone-regulated sodium reabsorption	29	22	2.02172e-13	1.28836e-12	Dexamethasone	Upregulated	OTHER PROCESSES
KEGG	05218_Melanoma	69	36	2.05391e-13	1.28836e-12	Dexamethasone	Upregulated	OTHER PROCESSES
GO_BIOLOGICAL_PROCESS	cellular metal ion homeostasis	323	116	1.45439e-14	1.29988e-12	Dexamethasone	Downregulated	OTHER PROCESSES
KEGG	04623_Cytosolic DNA-sensing pathway	40	29	1.10467e-13	1.42308e-12	Dexamethasone	Downregulated	OTHER PROCESSES
KEGG	05221_Acute myeloid leukemia	66	35	2.36033e-13	1.43703e-12	Dexamethasone	Upregulated	OTHER PROCESSES
KEGG	05142_Chagas disease (American trypanosomiasis)	100	51	1.19682e-13	1.45613e-12	Dexamethasone	Downregulated	VIRAL INFECTION
BED	AGRANULOCYTOSIS	58	34	1.54876e-13	1.48239e-12	Tocilizumab	Downregulated	MIGRATION OF IMMUNE CELLS TO THE PULMONARY TISSUE
GO_BIOLOGICAL_PROCESS	cellular response to biotic stimulus	160	71	1.77636e-14	1.57208e-12	Dexamethasone	Downregulated	OTHER PROCESSES
GO_MOLECULAR_FUNCTION	C-C chemokine receptor activity	19	19	1.02141e-14	1.57854e-12	Dexamethasone	Downregulated	INFLAMMATION AND CYTOKINE STORM
GO_MOLECULAR_FUNCTION	chemokine receptor activity	19	19	1.02141e-14	1.57854e-12	Dexamethasone	Downregulated	INFLAMMATION AND CYTOKINE STORM
GO_MOLECULAR_FUNCTION	G protein-coupled chemoattractant receptor activity	19	19	1.02141e-14	1.57854e-12	Dexamethasone	Downregulated	INFLAMMATION AND CYTOKINE STORM
BEDMOTIVE	[HEPATOCELLULAR_CARCINOMA] CELL GROWTH AND PROLIFERATION_HCC	56	34	2.10942e-15	1.73184e-12	Dexamethasone	Upregulated	OTHER PROCESSES
BED	ACNE_VULGARIS	77	43	1.70863e-13	1.7466e-12	Dexamethasone	Downregulated	OTHER PROCESSES
KEGG	04670_Leukocyte transendothelial migration	102	47	6.58584e-13	1.93865e-12	Tocilizumab	Downregulated	MIGRATION OF IMMUNE CELLS TO THE PULMONARY TISSUE
GO_BIOLOGICAL_PROCESS	positive regulation of leukocyte activation	243	86	4.17444e-14	1.98414e-12	Tocilizumab	Downregulated	INFLAMMATION AND CYTOKINE STORM
GO_BIOLOGICAL_PROCESS	positive regulation of cell death	466	129	1.75415e-14	2.09195e-12	Dexamethasone	Upregulated	OTHER PROCESSES
KEGG	04064_NF-kappa B signaling pathway	79	40	7.82485e-13	2.27138e-12	Tocilizumab	Downregulated	OTHER PROCESSES
GO_BIOLOGICAL_PROCESS	metal ion homeostasis	349	122	2.78666e-14	2.41877e-12	Dexamethasone	Downregulated	LUNG DAMAGE AND PNEUMONIA PROGRESSION
GO_BIOLOGICAL_PROCESS	cellular response to type I interferon	43	29	5.26246e-14	2.46005e-12	Tocilizumab	Downregulated	VIRAL INFECTION
GO_BIOLOGICAL_PROCESS	type I interferon signaling pathway	43	29	5.26246e-14	2.46005e-12	Tocilizumab	Downregulated	VIRAL INFECTION
GO_BIOLOGICAL_PROCESS	cellular response to molecule of bacterial origin	148	67	3.04201e-14	2.61526e-12	Dexamethasone	Downregulated	OTHER PROCESSES
BED	MULTIPLE_MYELOMA	111	54	2.7689e-13	2.72934e-12	Dexamethasone	Downregulated	OTHER PROCESSES
BEDMOTIVE	[THYROIDITIS] DEVELOPMENT OF THYROID AUTOIMMUNITY	72	42	4.15223e-14	3.29159e-12	Dexamethasone	Downregulated	OTHER PROCESSES
KEGG	04713_Circadian entrainment	93	44	1.16429e-12	3.33338e-12	Tocilizumab	Downregulated	OTHER PROCESSES
BED	ENDOTHELIAL_DYSFUNCTION	168	71	3.5516e-13	3.38015e-12	Dexamethasone	Downregulated	LUNG DAMAGE AND PNEUMONIA PROGRESSION
GO_MOLECULAR_FUNCTION	growth factor binding	97	51	2.42029e-14	3.42874e-12	Dexamethasone	Downregulated	OTHER PROCESSES
KEGG	05034_Alcoholism	124	58	3.06533e-13	3.53319e-12	Dexamethasone	Downregulated	OTHER PROCESSES
KEGG	04140_Regulation of autophagy	100	46	1.25999e-12	3.55863e-12	Tocilizumab	Downregulated	OTHER PROCESSES
GO_BIOLOGICAL_PROCESS	cellular response to hormone stimulus	453	133	7.91589e-14	3.68024e-12	Tocilizumab	Downregulated	OTHER PROCESSES
GO_BIOLOGICAL_PROCESS	regulation of leukocyte mediated immunity	136	58	8.24896e-14	3.81425e-12	Tocilizumab	Downregulated	INFLAMMATION AND CYTOKINE STORM
GO_BIOLOGICAL_PROCESS	Fc receptor signaling pathway	118	51	3.51941e-14	3.81559e-12	Dexamethasone	Upregulated	OTHER PROCESSES
GO_BIOLOGICAL_PROCESS	inorganic ion homeostasis	375	128	4.72955e-14	3.95312e-12	Dexamethasone	Downregulated	OTHER PROCESSES
GO_BIOLOGICAL_PROCESS	cell proliferation	435	129	8.75966e-14	4.0285e-12	Tocilizumab	Downregulated	OTHER PROCESSES
GO_BIOLOGICAL_PROCESS	immune response-regulating cell surface receptor signaling pathway	224	77	3.77476e-14	4.03996e-12	Dexamethasone	Upregulated	INFLAMMATION AND CYTOKINE STORM
GO_BIOLOGICAL_PROCESS	phagocytosis	140	59	9.4369e-14	4.31662e-12	Tocilizumab	Downregulated	MIGRATION OF IMMUNE CELLS TO THE PULMONARY TISSUE
KEGG	05146_Amoebiasis	39	26	1.66944e-12	4.65218e-12	Tocilizumab	Downregulated	OTHER PROCESSES
BED	BONE_METASTASES_PROSTATIC_CANCER	98	46	5.05596e-13	4.6724e-12	Tocilizumab	Downregulated	OTHER PROCESSES
GO_BIOLOGICAL_PROCESS	cation homeostasis	368	126	5.90639e-14	4.847e-12	Dexamethasone	Downregulated	OTHER PROCESSES
KEGG	05120_Epithelial cell signaling in Helicobacter pylori infection	34	24	1.78668e-12	4.91338e-12	Tocilizumab	Downregulated	OTHER PROCESSES
GO_BIOLOGICAL_PROCESS	response to peptide hormone	276	93	1.09801e-13	4.94279e-12	Tocilizumab	Downregulated	OTHER PROCESSES
GO_BIOLOGICAL_PROCESS	response to growth factor	359	112	1.12688e-13	5.04603e-12	Tocilizumab	Downregulated	OTHER PROCESSES
GO_BIOLOGICAL_PROCESS	positive regulation of programmed cell death	427	74	1.4766e-14	5.05929e-12	Tocilizumab	Upregulated	LUNG DAMAGE AND PNEUMONIA PROGRESSION
GO_BIOLOGICAL_PROCESS	cellular cation homeostasis	341	119	6.93889e-14	5.64301e-12	Dexamethasone	Downregulated	OTHER PROCESSES
KEGG	04622_RIG-I-like receptor signaling pathway	62	34	2.18969e-12	5.94345e-12	Tocilizumab	Downregulated	OTHER PROCESSES
BEDMOTIVE	[STOMATITIS] AUTOIMMUNE RESPONSE -STOMATITIS-	29	24	9.25926e-14	6.08529e-12	Dexamethasone	Downregulated	INFLAMMATION AND CYTOKINE STORM
BEDMOTIVE	[LUPUS_ERYTHEMATOSUS_SYSTEMIC] INCREASED IFN PRODUCTION AND UP-REGULATION OF IFN INDUCIBLE GENES	31	25	8.59313e-14	6.08529e-12	Dexamethasone	Downregulated	VIRAL INFECTION
BEDMOTIVE	[PNEUMONITIS] EXACERBATION OF IMMUNE RESPONSE	47	32	9.76996e-14	6.08529e-12	Dexamethasone	Downregulated	INFLAMMATION AND CYTOKINE STORM
GO_BIOLOGICAL_PROCESS	immune response-activating signal transduction	275	88	6.18394e-14	6.29555e-12	Dexamethasone	Upregulated	INFLAMMATION AND CYTOKINE STORM
KEGG	05219_Bladder cancer	28	21	1.07003e-12	6.32848e-12	Dexamethasone	Upregulated	OTHER PROCESSES
GO_BIOLOGICAL_PROCESS	positive regulation of smooth muscle cell proliferation	76	40	1.47882e-13	6.51905e-12	Tocilizumab	Downregulated	OTHER PROCESSES
GO_BIOLOGICAL_PROCESS	response to oxygen levels	248	86	1.59872e-13	7.0113e-12	Tocilizumab	Downregulated	LUNG DAMAGE AND PNEUMONIA PROGRESSION
GO_BIOLOGICAL_PROCESS	lymphocyte activation	265	99	8.91509e-14	7.0241e-12	Dexamethasone	Downregulated	ADAPTIVE IMMUNE SYSTEM ACTIVATION
GO_BIOLOGICAL_PROCESS	cellular ion homeostasis	346	120	8.9484e-14	7.0241e-12	Dexamethasone	Downregulated	OTHER PROCESSES
GO_BIOLOGICAL_PROCESS	cellular chemical homeostasis	406	135	8.91509e-14	7.0241e-12	Dexamethasone	Downregulated	OTHER PROCESSES
GO_BIOLOGICAL_PROCESS	vascular endothelial growth factor receptor signaling pathway	64	36	1.69864e-13	7.4113e-12	Tocilizumab	Downregulated	FIBROSIS AND REMODELLING
GO_BIOLOGICAL_PROCESS	positive regulation of apoptotic process	424	119	7.50511e-14	7.45865e-12	Dexamethasone	Upregulated	LUNG DAMAGE AND PNEUMONIA PROGRESSION
BEDMOTIVE	[NEOPLASMS] CELL GROWTH AND PROLIFERATION_CANCER	94	46	7.30527e-14	7.53356e-12	Tocilizumab	Downregulated	OTHER PROCESSES
BED	LOWER_FEMALE_GENITAL_TRACT_INFECTION	52	33	8.29226e-13	7.62888e-12	Dexamethasone	Downregulated	OTHER PROCESSES
GO_BIOLOGICAL_PROCESS	inflammatory response	330	105	1.76525e-13	7.66265e-12	Tocilizumab	Downregulated	INFLAMMATION AND CYTOKINE STORM
GO_MOLECULAR_FUNCTION	C-C chemokine receptor activity	19	18	7.31637e-14	7.77626e-12	Tocilizumab	Downregulated	INFLAMMATION AND CYTOKINE STORM
GO_MOLECULAR_FUNCTION	chemokine receptor activity	19	18	7.31637e-14	7.77626e-12	Tocilizumab	Downregulated	INFLAMMATION AND CYTOKINE STORM
GO_MOLECULAR_FUNCTION	G protein-coupled chemoattractant receptor activity	19	18	7.31637e-14	7.77626e-12	Tocilizumab	Downregulated	INFLAMMATION AND CYTOKINE STORM
GO_BIOLOGICAL_PROCESS	cellular response to lipopolysaccharide	141	64	1.0103e-13	7.86207e-12	Dexamethasone	Downregulated	OTHER PROCESSES
KEGG	04650_Natural killer cell mediated cytotoxicity	112	47	1.37057e-12	7.88078e-12	Dexamethasone	Upregulated	ADAPTIVE IMMUNE SYSTEM ACTIVATION
BED	ASTHMA_NON_ALLERGIC	181	68	9.1982e-13	8.21706e-12	Tocilizumab	Downregulated	OTHER PROCESSES
BED	EDEMA	208	72	1.81855e-13	8.30469e-12	Dexamethasone	Upregulated	LUNG DAMAGE AND PNEUMONIA PROGRESSION
GO_BIOLOGICAL_PROCESS	regulation of angiogenesis	204	75	2.12497e-13	9.17727e-12	Tocilizumab	Downregulated	OTHER PROCESSES
GO_MOLECULAR_FUNCTION	chemokine binding	27	22	1.00586e-13	9.35452e-12	Tocilizumab	Downregulated	INFLAMMATION AND CYTOKINE STORM
KEGG	05218_Melanoma	69	36	3.54128e-12	9.48881e-12	Tocilizumab	Downregulated	OTHER PROCESSES
GO_MOLECULAR_FUNCTION	C-C chemokine binding	21	19	1.08691e-13	9.51364e-12	Tocilizumab	Downregulated	INFLAMMATION AND CYTOKINE STORM
GO_MOLECULAR_FUNCTION	phosphotyrosine residue binding	34	25	1.32228e-13	1.09308e-11	Tocilizumab	Downregulated	OTHER PROCESSES
KEGG	04920_Adipocytokine signaling pathway	60	33	4.16656e-12	1.10229e-11	Tocilizumab	Downregulated	INFLAMMATION AND CYTOKINE STORM
BEDMOTIVE	[PNEUMONITIS] INCREASED CLONAL EXPANSION OF LUNG-RESIDENT T CELLS	43	30	2.14939e-13	1.10251e-11	Dexamethasone	Downregulated	ADAPTIVE IMMUNE SYSTEM ACTIVATION
BEDMOTIVE	[MULTIPLE_SCLEROSIS] BBB ADHESION AND DESTRUCTION	43	30	2.14939e-13	1.10251e-11	Dexamethasone	Downregulated	OTHER PROCESSES
BEDMOTIVE	[ASTHMA; ASTHMA_NON_ALLERGIC] GRANULOCYTE INFILTRATION	58	36	1.99285e-13	1.10251e-11	Dexamethasone	Downregulated	MIGRATION OF IMMUNE CELLS TO THE PULMONARY TISSUE
GO_BIOLOGICAL_PROCESS	stress-activated protein kinase signaling cascade	107	49	2.81219e-13	1.19631e-11	Tocilizumab	Downregulated	OTHER PROCESSES
GO_BIOLOGICAL_PROCESS	regulation of secretion	483	153	1.59872e-13	1.21274e-11	Dexamethasone	Downregulated	OTHER PROCESSES
GO_BIOLOGICAL_PROCESS	regulation of secretion by cell	450	145	1.68421e-13	1.25648e-11	Dexamethasone	Downregulated	OTHER PROCESSES
GO_BIOLOGICAL_PROCESS	positive regulation of cell migration	333	116	1.72307e-13	1.26456e-11	Dexamethasone	Downregulated	MIGRATION OF IMMUNE CELLS TO THE PULMONARY TISSUE
GO_BIOLOGICAL_PROCESS	positive regulation of programmed cell death	427	119	1.3034e-13	1.26521e-11	Dexamethasone	Upregulated	LUNG DAMAGE AND PNEUMONIA PROGRESSION
GO_BIOLOGICAL_PROCESS	immune response-regulating cell surface receptor signaling pathway involved in phagocytosis	71	38	3.02647e-13	1.27471e-11	Tocilizumab	Downregulated	MIGRATION OF IMMUNE CELLS TO THE PULMONARY TISSUE
GO_BIOLOGICAL_PROCESS	Fc-gamma receptor signaling pathway involved in phagocytosis	71	38	3.02647e-13	1.27471e-11	Tocilizumab	Downregulated	VIRAL INFECTION
BED	PERIODONTITIS	111	49	1.56775e-12	1.32433e-11	Tocilizumab	Downregulated	OTHER PROCESSES
BED	MYOCARDITIS	144	58	1.58129e-12	1.32433e-11	Tocilizumab	Downregulated	OTHER PROCESSES
GO_BIOLOGICAL_PROCESS	positive regulation of response to external stimulus	223	87	1.83631e-13	1.32771e-11	Dexamethasone	Downregulated	OTHER PROCESSES
GO_BIOLOGICAL_PROCESS	regulation of cell activation	373	126	1.83853e-13	1.32771e-11	Dexamethasone	Downregulated	OTHER PROCESSES
GO_BIOLOGICAL_PROCESS	positive regulation of cell activation	249	94	1.91513e-13	1.35062e-11	Dexamethasone	Downregulated	OTHER PROCESSES
GO_BIOLOGICAL_PROCESS	regulation of hemopoiesis	283	103	1.91291e-13	1.35062e-11	Dexamethasone	Downregulated	OTHER PROCESSES
BEDMOTIVE	[CYSTIC_FIBROSIS] CFTR-ASSOCIATED DEFECT IN MUCOSAL IMMUNITY	66	36	3.33067e-14	1.36724e-11	Dexamethasone	Upregulated	OTHER PROCESSES
GO_BIOLOGICAL_PROCESS	chemokine-mediated signaling pathway	58	36	1.99285e-13	1.39453e-11	Dexamethasone	Downregulated	INFLAMMATION AND CYTOKINE STORM
BEDMOTIVE	[DERMATITIS] SKIN INFLAMMATION	41	29	3.1164e-13	1.50972e-11	Dexamethasone	Downregulated	SYMPTOMS
GO_BIOLOGICAL_PROCESS	regulation of innate immune response	247	85	3.66041e-13	1.53412e-11	Tocilizumab	Downregulated	INFLAMMATION AND CYTOKINE STORM
GO_BIOLOGICAL_PROCESS	tube morphogenesis	394	112	1.78191e-13	1.67139e-11	Dexamethasone	Upregulated	OTHER PROCESSES
BEDMOTIVE	[MULTIPLE_MYELOMA] INTERACTION BETWEEN MM CELLS AND BM	46	31	3.6926e-13	1.69471e-11	Dexamethasone	Downregulated	OTHER PROCESSES
BEDMOTIVE	[NEOPLASMS] CELL GROWTH AND PROLIFERATION_CANCER	94	44	6.59472e-14	1.80476e-11	Dexamethasone	Upregulated	OTHER PROCESSES
BED	Coagulopathy_COVID	81	40	2.22677e-12	1.80841e-11	Tocilizumab	Downregulated	COAGULOPATHY
BEDMOTIVE	[ACQUIRED IMMUNODEFICIENCY SYNDROME] MEDIATION OF HIV TRANFER	28	23	4.22773e-13	1.84329e-11	Dexamethasone	Downregulated	OTHER PROCESSES
GO_BIOLOGICAL_PROCESS	cellular response to organonitrogen compound	384	116	4.71401e-13	1.96602e-11	Tocilizumab	Downregulated	OTHER PROCESSES
GO_BIOLOGICAL_PROCESS	activation of protein kinase activity	235	78	2.16716e-13	1.98807e-11	Dexamethasone	Upregulated	OTHER PROCESSES
KEGG	04261_Adrenergic signaling in cardiomyocytes	141	56	7.6702e-12	2.00384e-11	Tocilizumab	Downregulated	OTHER PROCESSES
BED	SEPTIC_SHOCK	149	64	2.25964e-12	2.01181e-11	Dexamethasone	Downregulated	INFLAMMATION AND CYTOKINE STORM
BED	ARDS_Migration of immune cells to pulmonary tissue	36	26	2.49645e-12	2.15319e-11	Dexamethasone	Downregulated	ARDS
GO_BIOLOGICAL_PROCESS	defense response to other organism	225	87	3.34621e-13	2.28835e-11	Dexamethasone	Downregulated	OTHER PROCESSES
KEGG	04022_cGMP-PKG signaling pathway	132	59	2.1797e-12	2.38677e-11	Dexamethasone	Downregulated	OTHER PROCESSES
GO_BIOLOGICAL_PROCESS	cellular response to nitrogen compound	422	124	5.98632e-13	2.44864e-11	Tocilizumab	Downregulated	OTHER PROCESSES
GO_BIOLOGICAL_PROCESS	positive regulation of apoptotic process	424	72	1.07137e-13	2.46734e-11	Tocilizumab	Upregulated	LUNG DAMAGE AND PNEUMONIA PROGRESSION
BED	OBESITY	131	54	3.20344e-12	2.52506e-11	Tocilizumab	Downregulated	OTHER PROCESSES
KEGG	05131_Shigellosis	40	25	4.68614e-12	2.62171e-11	Dexamethasone	Upregulated	OTHER PROCESSES
GO_BIOLOGICAL_PROCESS	cellular response to growth factor stimulus	336	105	6.49814e-13	2.64527e-11	Tocilizumab	Downregulated	OTHER PROCESSES
BEDMOTIVE	[HEPATOCELLULAR_CARCINOMA] CELL GROWTH AND PROLIFERATION_HCC	56	33	2.88991e-13	2.64908e-11	Tocilizumab	Downregulated	OTHER PROCESSES
KEGG	04024_cAMP signaling pathway	181	63	4.91485e-12	2.6773e-11	Dexamethasone	Upregulated	OTHER PROCESSES
KEGG	04611_Platelet activation	104	44	5.20439e-12	2.76233e-11	Dexamethasone	Upregulated	COAGULOPATHY
BED	PSORIASIS	82	40	3.68949e-12	2.7777e-11	Tocilizumab	Downregulated	OTHER PROCESSES
BED	CLEAR_CELL_RENAL_CELL_CARCINOMA	106	47	3.73124e-12	2.7777e-11	Tocilizumab	Downregulated	OTHER PROCESSES
BED	MACULAR_DEGENERATION	164	68	3.38019e-12	2.82706e-11	Dexamethasone	Downregulated	OTHER PROCESSES
BEDMOTIVE	[DIABETIC_NEUROPATHIES; DIABETIC_NEUROPATHY] MICROANGIOPATHY	28	22	3.98792e-13	2.99094e-11	Tocilizumab	Downregulated	OTHER PROCESSES
BEDMOTIVE	[NON-ALCOHOLIC_FATTY_LIVER_DISEASE] HEPATIC INJURY AND FIBROSIS	35	25	3.92908e-13	2.99094e-11	Tocilizumab	Downregulated	OTHER PROCESSES
KEGG	04380_Osteoclast differentiation	112	46	5.99565e-12	3.10275e-11	Dexamethasone	Upregulated	OTHER PROCESSES
GO_BIOLOGICAL_PROCESS	cellular homeostasis	476	150	4.66294e-13	3.14122e-11	Dexamethasone	Downregulated	OTHER PROCESSES
KEGG	04921_Oxytocin signaling pathway	131	53	1.22287e-11	3.1553e-11	Tocilizumab	Downregulated	OTHER PROCESSES
GO_BIOLOGICAL_PROCESS	leukocyte differentiation	241	91	4.72733e-13	3.16101e-11	Dexamethasone	Downregulated	MIGRATION OF IMMUNE CELLS TO THE PULMONARY TISSUE
GO_BIOLOGICAL_PROCESS	response to virus	161	63	7.85816e-13	3.18368e-11	Tocilizumab	Downregulated	OTHER PROCESSES
KEGG	04520_Adherens junction	65	34	1.30069e-11	3.31518e-11	Tocilizumab	Downregulated	LUNG DAMAGE AND PNEUMONIA PROGRESSION
BEDMOTIVE	[MULTIPLE_SCLEROSIS] AXONAL DAMAGE AND NEURONAL LOSS	71	40	8.25784e-13	3.42897e-11	Dexamethasone	Downregulated	OTHER PROCESSES
BED	ATHEROSCLEROSIS	68	38	4.39326e-12	3.5663e-11	Dexamethasone	Downregulated	OTHER PROCESSES
GO_BIOLOGICAL_PROCESS	regulation of leukocyte activation	346	118	5.64326e-13	3.70741e-11	Dexamethasone	Downregulated	MIGRATION OF IMMUNE CELLS TO THE PULMONARY TISSUE
GO_BIOLOGICAL_PROCESS	positive regulation of locomotion	358	121	5.66769e-13	3.70741e-11	Dexamethasone	Downregulated	OTHER PROCESSES
GO_BIOLOGICAL_PROCESS	regulation of leukocyte differentiation	193	71	9.36473e-13	3.77607e-11	Tocilizumab	Downregulated	MIGRATION OF IMMUNE CELLS TO THE PULMONARY TISSUE
GO_BIOLOGICAL_PROCESS	Fc receptor mediated stimulatory signaling pathway	73	38	9.62674e-13	3.84527e-11	Tocilizumab	Downregulated	VIRAL INFECTION
GO_BIOLOGICAL_PROCESS	Fc-gamma receptor signaling pathway	73	38	9.62674e-13	3.84527e-11	Tocilizumab	Downregulated	VIRAL INFECTION
GO_BIOLOGICAL_PROCESS	regulation of vasculature development	230	80	1.00353e-12	3.98974e-11	Tocilizumab	Downregulated	OTHER PROCESSES
BED	OSTEOARTHRITIS	77	41	5.21061e-12	4.10894e-11	Dexamethasone	Downregulated	OTHER PROCESSES
KEGG	04261_Adrenergic signaling in cardiomyocytes	141	53	8.97848e-12	4.53304e-11	Dexamethasone	Upregulated	OTHER PROCESSES
GO_BIOLOGICAL_PROCESS	platelet activation	107	48	1.28464e-12	5.08359e-11	Tocilizumab	Downregulated	COAGULOPATHY
BED	MALARIA_IMMUNE_RESPONSE	97	44	7.14806e-12	5.17751e-11	Tocilizumab	Downregulated	OTHER PROCESSES
KEGG	05160_Hepatitis C	91	40	1.14869e-11	5.66141e-11	Dexamethasone	Upregulated	VIRAL INFECTION
GO_BIOLOGICAL_PROCESS	positive regulation of cell motility	340	116	8.82183e-13	5.72911e-11	Dexamethasone	Downregulated	MIGRATION OF IMMUNE CELLS TO THE PULMONARY TISSUE
GO_MOLECULAR_FUNCTION	receptor ligand activity	302	107	4.76397e-13	5.78482e-11	Dexamethasone	Downregulated	OTHER PROCESSES
BED	SEPTIC_SHOCK	149	58	8.58214e-12	6.05266e-11	Tocilizumab	Downregulated	INFLAMMATION AND CYTOKINE STORM
KEGG	05169_Epstein-Barr virus infection	95	41	1.30108e-11	6.26335e-11	Dexamethasone	Upregulated	VIRAL INFECTION
BED	NON_SMALL_CELL_LUNG_NEOPLASMS	124	50	1.61715e-12	6.32999e-11	Dexamethasone	Upregulated	OTHER PROCESSES
GO_BIOLOGICAL_PROCESS	regulation of hemopoiesis	283	92	1.63936e-12	6.45724e-11	Tocilizumab	Downregulated	OTHER PROCESSES
BED	AGRANULOCYTOSIS	58	34	9.60265e-12	7.36203e-11	Dexamethasone	Downregulated	MIGRATION OF IMMUNE CELLS TO THE PULMONARY TISSUE
KEGG	04020_Calcium signaling pathway	125	56	7.19258e-12	7.50083e-11	Dexamethasone	Downregulated	OTHER PROCESSES
BEDMOTIVE	[LIPIDOSES] INFLAMMATION AND IMMUNE RESPONSE	27	22	1.9148e-12	7.58958e-11	Dexamethasone	Downregulated	INFLAMMATION AND CYTOKINE STORM
GO_BIOLOGICAL_PROCESS	response to virus	161	68	1.18772e-12	7.60391e-11	Dexamethasone	Downregulated	VIRAL PROCESSES
GO_BIOLOGICAL_PROCESS	hemostasis	216	76	1.98563e-12	7.74944e-11	Tocilizumab	Downregulated	OTHER PROCESSES
GO_BIOLOGICAL_PROCESS	blood coagulation	212	75	2.04903e-12	7.92415e-11	Tocilizumab	Downregulated	COAGULOPATHY
GO_BIOLOGICAL_PROCESS	coagulation	212	75	2.04903e-12	7.92415e-11	Tocilizumab	Downregulated	COAGULOPATHY
BEDMOTIVE	[CHEILITIS; SINUSITIS] ALLERGIC RESPONSE	43	29	2.1082e-12	7.99284e-11	Dexamethasone	Downregulated	INFLAMMATION AND CYTOKINE STORM
GO_BIOLOGICAL_PROCESS	regulation of leukocyte proliferation	164	63	2.085e-12	8.02677e-11	Tocilizumab	Downregulated	INFLAMMATION AND CYTOKINE STORM
GO_BIOLOGICAL_PROCESS	immune response-activating cell surface receptor signaling pathway	197	68	1.04305e-12	8.21455e-11	Dexamethasone	Upregulated	INFLAMMATION AND CYTOKINE STORM
GO_BIOLOGICAL_PROCESS	positive regulation of protein kinase activity	379	107	1.09324e-12	8.52929e-11	Dexamethasone	Upregulated	OTHER PROCESSES
GO_BIOLOGICAL_PROCESS	lymphocyte differentiation	176	66	2.23765e-12	8.57566e-11	Tocilizumab	Downregulated	ADAPTIVE IMMUNE SYSTEM ACTIVATION
GO_BIOLOGICAL_PROCESS	positive regulation of cellular component movement	346	117	1.38811e-12	8.82429e-11	Dexamethasone	Downregulated	OTHER PROCESSES
BED	IMMUNE_INFILTRATION_PERIPHERAL_TISSUES	40	27	1.2031e-11	8.97451e-11	Dexamethasone	Downregulated	MIGRATION OF IMMUNE CELLS TO THE PULMONARY TISSUE
KEGG	05222_Small cell lung cancer	85	38	2.0317e-11	9.55821e-11	Dexamethasone	Upregulated	OTHER PROCESSES
KEGG	05131_Shigellosis	40	25	3.80013e-11	9.56899e-11	Tocilizumab	Downregulated	OTHER PROCESSES
GO_BIOLOGICAL_PROCESS	G protein-coupled receptor signaling pathway	483	150	1.73639e-12	1.0885e-10	Dexamethasone	Downregulated	OTHER PROCESSES
BED	INFECTION	144	61	1.55005e-11	1.12583e-10	Dexamethasone	Downregulated	VIRAL INFECTION
BED	THROMBOCYTOPENIA_IMMUNE_PRIMARY	56	33	1.597e-11	1.13018e-10	Dexamethasone	Downregulated	INFLAMMATION AND CYTOKINE STORM
BED	INFLAMMATION	132	53	1.7345e-11	1.19191e-10	Tocilizumab	Downregulated	INFLAMMATION AND CYTOKINE STORM
GO_MOLECULAR_FUNCTION	protein kinase activity	422	136	1.06681e-12	1.20906e-10	Dexamethasone	Downregulated	OTHER PROCESSES
BED	AGING_HEMATOPOYETIC_STEM_CELLS	121	50	1.87997e-11	1.25958e-10	Tocilizumab	Downregulated	OTHER PROCESSES
BED	HYPERSENSITIVITY	43	28	1.86539e-11	1.28712e-10	Dexamethasone	Downregulated	INFLAMMATION AND CYTOKINE STORM
KEGG	04730_Long-term depression	52	29	5.41505e-11	1.34732e-10	Tocilizumab	Downregulated	OTHER PROCESSES
BED	MYOCARDIAL_INFARCTION	200	70	2.07763e-11	1.35806e-10	Tocilizumab	Downregulated	OTHER PROCESSES
GO_MOLECULAR_FUNCTION	receptor regulator activity	314	109	1.30862e-12	1.39041e-10	Dexamethasone	Downregulated	OTHER PROCESSES
GO_BIOLOGICAL_PROCESS	regulation of lymphocyte proliferation	158	61	3.68283e-12	1.39882e-10	Tocilizumab	Downregulated	ADAPTIVE IMMUNE SYSTEM ACTIVATION
GO_BIOLOGICAL_PROCESS	positive regulation of leukocyte activation	243	90	2.32547e-12	1.42803e-10	Dexamethasone	Downregulated	INFLAMMATION AND CYTOKINE STORM
GO_BIOLOGICAL_PROCESS	lymphocyte activation	265	87	3.80762e-12	1.43979e-10	Tocilizumab	Downregulated	ADAPTIVE IMMUNE SYSTEM ACTIVATION
BEDMOTIVE	[LUPUS_ERYTHEMATOSUS_DISCOID] INNATE IMMUNE SYSTEM ACTIVATION	65	35	2.11431e-12	1.45359e-10	Tocilizumab	Downregulated	INFLAMMATION AND CYTOKINE STORM
GO_MOLECULAR_FUNCTION	C-C chemokine binding	21	19	1.46927e-12	1.46927e-10	Dexamethasone	Downregulated	INFLAMMATION AND CYTOKINE STORM
BED	NEURONAL_REGENERATION_ROOT_AXOTOMY_INHIBITION	184	66	2.31358e-11	1.47629e-10	Tocilizumab	Downregulated	OTHER PROCESSES
KEGG	04064_NF-kappa B signaling pathway	79	41	1.55544e-11	1.54837e-10	Dexamethasone	Downregulated	OTHER PROCESSES
BED	HEAD_NECK_NEOPLASMS	63	33	2.49141e-11	1.55278e-10	Tocilizumab	Downregulated	OTHER PROCESSES
GO_BIOLOGICAL_PROCESS	leukocyte chemotaxis	100	49	2.57061e-12	1.5679e-10	Dexamethasone	Downregulated	MIGRATION OF IMMUNE CELLS TO THE PULMONARY TISSUE
KEGG	05321_Inflammatory bowel disease (IBD)	48	30	1.64742e-11	1.56863e-10	Dexamethasone	Downregulated	OTHER PROCESSES
GO_BIOLOGICAL_PROCESS	glycerophospholipid metabolic process	147	58	4.42124e-12	1.66442e-10	Tocilizumab	Downregulated	OTHER PROCESSES
BED	COLORECTAL_NEOPLASMS	51	29	2.82148e-11	1.71854e-10	Tocilizumab	Downregulated	OTHER PROCESSES
BED	LIPIDOSES	125	55	2.67232e-11	1.79893e-10	Dexamethasone	Downregulated	OTHER PROCESSES
GO_MOLECULAR_FUNCTION	chemokine binding	27	22	1.9148e-12	1.80842e-10	Dexamethasone	Downregulated	INFLAMMATION AND CYTOKINE STORM
BEDMOTIVE	[LUPUS_ERYTHEMATOSUS_SYSTEMIC] DEFECTIVE T-CELL PHYSIOLOGY	44	29	5.10614e-12	1.85523e-10	Dexamethasone	Downregulated	ADAPTIVE IMMUNE SYSTEM ACTIVATION
GO_BIOLOGICAL_PROCESS	second-messenger-mediated signaling	229	86	3.08098e-12	1.86658e-10	Dexamethasone	Downregulated	OTHER PROCESSES
GO_BIOLOGICAL_PROCESS	regulation of mononuclear cell proliferation	159	61	5.07416e-12	1.89346e-10	Tocilizumab	Downregulated	OTHER PROCESSES
GO_BIOLOGICAL_PROCESS	response to oxygen levels	248	91	3.22364e-12	1.93999e-10	Dexamethasone	Downregulated	LUNG DAMAGE AND PNEUMONIA PROGRESSION
GO_BIOLOGICAL_PROCESS	cellular chemical homeostasis	406	118	5.38181e-12	1.99949e-10	Tocilizumab	Downregulated	OTHER PROCESSES
GO_BIOLOGICAL_PROCESS	cellular response to chemokine	62	36	3.45102e-12	2.0495e-10	Dexamethasone	Downregulated	INFLAMMATION AND CYTOKINE STORM
GO_BIOLOGICAL_PROCESS	response to chemokine	62	36	3.45102e-12	2.0495e-10	Dexamethasone	Downregulated	INFLAMMATION AND CYTOKINE STORM
KEGG	04512_ECM-receptor interaction	71	25	2.31026e-12	2.11389e-10	Tocilizumab	Upregulated	LUNG DAMAGE AND PNEUMONIA PROGRESSION
GO_BIOLOGICAL_PROCESS	cellular response to interleukin-1	100	45	5.78393e-12	2.13955e-10	Tocilizumab	Downregulated	INFLAMMATION AND CYTOKINE STORM
KEGG	04510_Focal adhesion	190	42	4.70146e-12	2.15092e-10	Tocilizumab	Upregulated	LUNG DAMAGE AND PNEUMONIA PROGRESSION
KEGG	05200_Pathways in cancer	436	70	4.25715e-12	2.15092e-10	Tocilizumab	Upregulated	OTHER PROCESSES
GO_BIOLOGICAL_PROCESS	regulation of protein serine/threonine kinase activity	360	102	3.13172e-12	2.21556e-10	Dexamethasone	Upregulated	OTHER PROCESSES
KEGG	05219_Bladder cancer	28	20	9.56958e-11	2.35299e-10	Tocilizumab	Downregulated	OTHER PROCESSES
BED	CROHN_DISEASE	34	24	3.93556e-11	2.52608e-10	Dexamethasone	Downregulated	OTHER PROCESSES
BED	CHEILITIS	63	35	3.92785e-11	2.52608e-10	Dexamethasone	Downregulated	OTHER PROCESSES
GO_BIOLOGICAL_PROCESS	negative regulation of apoptotic signaling pathway	164	62	7.13751e-12	2.62883e-10	Tocilizumab	Downregulated	LUNG DAMAGE AND PNEUMONIA PROGRESSION
GO_BIOLOGICAL_PROCESS	T cell activation	168	63	7.26519e-12	2.66432e-10	Tocilizumab	Downregulated	ADAPTIVE IMMUNE SYSTEM ACTIVATION
GO_BIOLOGICAL_PROCESS	glycerolipid metabolic process	184	67	7.33968e-12	2.68009e-10	Tocilizumab	Downregulated	OTHER PROCESSES
GO_MOLECULAR_FUNCTION	phosphotransferase activity, alcohol group as acceptor	488	129	7.71605e-13	2.89738e-10	Dexamethasone	Upregulated	OTHER PROCESSES
KEGG	05215_Prostate cancer	84	37	6.42786e-11	2.95681e-10	Dexamethasone	Upregulated	OTHER PROCESSES
GO_BIOLOGICAL_PROCESS	positive regulation of kinase activity	407	111	4.66072e-12	3.0636e-10	Dexamethasone	Upregulated	OTHER PROCESSES
KEGG	04915_Estrogen signaling pathway	107	43	7.03239e-11	3.09724e-10	Dexamethasone	Upregulated	OTHER PROCESSES
KEGG	04015_Rap1 signaling pathway	191	63	6.96503e-11	3.09724e-10	Dexamethasone	Upregulated	OTHER PROCESSES
GO_BIOLOGICAL_PROCESS	innate immune response-activating signal transduction	134	54	9.35352e-12	3.38637e-10	Tocilizumab	Downregulated	INFLAMMATION AND CYTOKINE STORM
GO_BIOLOGICAL_PROCESS	peptidyl-tyrosine modification	161	61	9.5205e-12	3.38914e-10	Tocilizumab	Downregulated	OTHER PROCESSES
GO_BIOLOGICAL_PROCESS	peptidyl-tyrosine phosphorylation	161	61	9.5205e-12	3.38914e-10	Tocilizumab	Downregulated	OTHER PROCESSES
GO_BIOLOGICAL_PROCESS	cellular response to abiotic stimulus	193	69	9.451e-12	3.38914e-10	Tocilizumab	Downregulated	OTHER PROCESSES
GO_BIOLOGICAL_PROCESS	cellular response to environmental stimulus	193	69	9.451e-12	3.38914e-10	Tocilizumab	Downregulated	OTHER PROCESSES
GO_BIOLOGICAL_PROCESS	positive regulation of MAPK cascade	410	131	5.96423e-12	3.47349e-10	Dexamethasone	Downregulated	OTHER PROCESSES
BED	ARDS	113	47	5.87054e-11	3.49623e-10	Tocilizumab	Downregulated	ARDS
GO_BIOLOGICAL_PROCESS	regulation of smooth muscle cell proliferation	112	48	9.95837e-12	3.53024e-10	Tocilizumab	Downregulated	OTHER PROCESSES
BED	ANKYLOSING_SPONDYLITIS	58	33	5.99633e-11	3.76133e-10	Dexamethasone	Downregulated	OTHER PROCESSES
KEGG	04390_Hippo signaling pathway	136	50	9.1112e-11	3.92921e-10	Dexamethasone	Upregulated	OTHER PROCESSES
BEDMOTIVE	[MULTIPLE_MYELOMA] INTERACTION BETWEEN MM CELLS AND BM	46	28	6.27232e-12	3.98051e-10	Tocilizumab	Downregulated	OTHER PROCESSES
GO_BIOLOGICAL_PROCESS	phosphatidylinositol metabolic process	116	49	1.14716e-11	4.03307e-10	Tocilizumab	Downregulated	OTHER PROCESSES
GO_BIOLOGICAL_PROCESS	angiogenesis	198	70	1.21319e-11	4.24765e-10	Tocilizumab	Downregulated	OTHER PROCESSES
GO_BIOLOGICAL_PROCESS	hemopoiesis	354	117	7.89802e-12	4.57022e-10	Dexamethasone	Downregulated	OTHER PROCESSES
KEGG	04015_Rap1 signaling pathway	191	73	5.7105e-11	5.21083e-10	Dexamethasone	Downregulated	OTHER PROCESSES
GO_BIOLOGICAL_PROCESS	cellular response to lipid	393	114	1.49659e-11	5.21844e-10	Tocilizumab	Downregulated	OTHER PROCESSES
BED	HER2+HER3+_BREAST_NEOPLASMS	56	30	9.75074e-11	5.68087e-10	Tocilizumab	Downregulated	OTHER PROCESSES
BEDMOTIVE	[LEUKOCYTOSIS] INCREASED LEUCOCYTE PRODUCTION	26	20	9.81382e-12	5.78314e-10	Tocilizumab	Downregulated	INFLAMMATION AND CYTOKINE STORM
GO_BIOLOGICAL_PROCESS	positive regulation of protein kinase B signaling	132	53	1.7345e-11	5.99884e-10	Tocilizumab	Downregulated	OTHER PROCESSES
GO_BIOLOGICAL_PROCESS	regulation of protein kinase B signaling	163	61	1.75956e-11	6.06086e-10	Tocilizumab	Downregulated	OTHER PROCESSES
KEGG	04150_mTOR signaling pathway	113	44	1.44806e-10	6.11732e-10	Dexamethasone	Upregulated	OTHER PROCESSES
BEDMOTIVE	[INFLAMMATION] LEUKOCYTE EXTRAVASATION AT INFLAMMED SITE	43	28	1.86539e-11	6.50647e-10	Dexamethasone	Downregulated	INFLAMMATION AND CYTOKINE STORM
KEGG	04720_Long-term potentiation	67	36	7.51403e-11	6.58229e-10	Dexamethasone	Downregulated	OTHER PROCESSES
GO_BIOLOGICAL_PROCESS	regulation of leukocyte differentiation	193	75	1.18688e-11	6.78101e-10	Dexamethasone	Downregulated	MIGRATION OF IMMUNE CELLS TO THE PULMONARY TISSUE
BED	STOMATITIS	59	33	1.12328e-10	6.88945e-10	Dexamethasone	Downregulated	OTHER PROCESSES
BED	HYPERGLYCEMIA	104	44	1.24683e-10	7.10961e-10	Tocilizumab	Downregulated	OTHER PROCESSES
GO_BIOLOGICAL_PROCESS	regulation of lymphocyte mediated immunity	96	43	2.09397e-11	7.15482e-10	Tocilizumab	Downregulated	ADAPTIVE IMMUNE SYSTEM ACTIVATION
BEDMOTIVE	[LUPUS_ERYTHEMATOSUS_SYSTEMIC] INCREASED IFN PRODUCTION AND UP-REGULATION OF IFN INDUCIBLE GENES	31	22	1.30809e-11	7.19448e-10	Tocilizumab	Downregulated	VIRAL INFECTION
GO_BIOLOGICAL_PROCESS	regulation of epithelial cell proliferation	217	74	2.26738e-11	7.71633e-10	Tocilizumab	Downregulated	LUNG DAMAGE AND PNEUMONIA PROGRESSION
GO_BIOLOGICAL_PROCESS	regulation of defense response	486	148	1.37066e-11	7.78172e-10	Dexamethasone	Downregulated	INFLAMMATION AND CYTOKINE STORM
KEGG	04623_Cytosolic DNA-sensing pathway	40	24	3.2136e-10	7.8098e-10	Tocilizumab	Downregulated	OTHER PROCESSES
BEDMOTIVE	[GLAUCOMA] RETINAL NEURODEGENERATION	17	16	2.37579e-11	7.96803e-10	Dexamethasone	Downregulated	OTHER PROCESSES
BED	EGG_IMPLANTATION	63	32	1.44342e-10	8.05907e-10	Tocilizumab	Downregulated	OTHER PROCESSES
BED	OVARIAN_NEOPLASMS	93	40	2.65249e-11	8.39632e-10	Dexamethasone	Upregulated	OTHER PROCESSES
BED	CYSTIC_FIBROSIS	183	62	2.75792e-11	8.39632e-10	Dexamethasone	Upregulated	FIBROSIS AND REMODELLING
GO_BIOLOGICAL_PROCESS	leukocyte chemotaxis	100	44	2.54894e-11	8.6057e-10	Tocilizumab	Downregulated	MIGRATION OF IMMUNE CELLS TO THE PULMONARY TISSUE
BEDMOTIVE	[LUPUS_ERYTHEMATOSUS_DISCOID] LYMPHOCYTE RECRUITMENT AND ACTIVATION	36	25	2.69543e-11	8.70525e-10	Dexamethasone	Downregulated	ADAPTIVE IMMUNE SYSTEM ACTIVATION
BED	LEUKOCYTOSIS	51	30	1.45197e-10	8.71182e-10	Dexamethasone	Downregulated	INFLAMMATION AND CYTOKINE STORM
GO_BIOLOGICAL_PROCESS	blood vessel development	309	95	2.62026e-11	8.81153e-10	Tocilizumab	Downregulated	OTHER PROCESSES
BEDMOTIVE	[ACQUIRED IMMUNODEFICIENCY SYNDROME] GENETIC SUSCEPTIBILITY TO HIV INFECTION	20	17	2.00665e-11	1.02237e-09	Tocilizumab	Downregulated	OTHER PROCESSES
BEDMOTIVE	[AGING_HEMATOPOYETIC_STEM_CELLS] LOSS OF STEM CELL QUIESCENCE	34	23	2.10669e-11	1.02237e-09	Tocilizumab	Downregulated	OTHER PROCESSES
KEGG	04622_RIG-I-like receptor signaling pathway	62	34	1.21466e-10	1.02311e-09	Dexamethasone	Downregulated	OTHER PROCESSES
KEGG	04921_Oxytocin signaling pathway	131	48	2.51218e-10	1.04004e-09	Dexamethasone	Upregulated	OTHER PROCESSES
GO_BIOLOGICAL_PROCESS	lipid phosphorylation	90	41	3.19524e-11	1.07028e-09	Tocilizumab	Downregulated	OTHER PROCESSES
GO_BIOLOGICAL_PROCESS	positive regulation of epithelial cell proliferation	130	52	3.21105e-11	1.07136e-09	Tocilizumab	Downregulated	LUNG DAMAGE AND PNEUMONIA PROGRESSION
GO_BIOLOGICAL_PROCESS	peptidyl-serine modification	119	47	1.85204e-11	1.17128e-09	Dexamethasone	Upregulated	OTHER PROCESSES
GO_BIOLOGICAL_PROCESS	positive regulation of leukocyte proliferation	108	46	3.53242e-11	1.17398e-09	Tocilizumab	Downregulated	INFLAMMATION AND CYTOKINE STORM
GO_BIOLOGICAL_PROCESS	positive regulation of secretion	271	95	2.20443e-11	1.22082e-09	Dexamethasone	Downregulated	OTHER PROCESSES
GO_BIOLOGICAL_PROCESS	positive regulation of leukocyte proliferation	108	50	2.23929e-11	1.23256e-09	Dexamethasone	Downregulated	INFLAMMATION AND CYTOKINE STORM
GO_BIOLOGICAL_PROCESS	regulation of cellular response to stress	436	115	1.98195e-11	1.23472e-09	Dexamethasone	Upregulated	OTHER PROCESSES
GO_MOLECULAR_FUNCTION	GTPase binding	320	98	1.58112e-11	1.23827e-09	Tocilizumab	Downregulated	OTHER PROCESSES
GO_BIOLOGICAL_PROCESS	regulation of growth	417	118	3.76256e-11	1.24077e-09	Tocilizumab	Downregulated	OTHER PROCESSES
GO_BIOLOGICAL_PROCESS	hematopoietic or lymphoid organ development	388	124	2.33779e-11	1.27898e-09	Dexamethasone	Downregulated	OTHER PROCESSES
BED	HEART_FAILURE	159	63	2.18073e-10	1.2806e-09	Dexamethasone	Downregulated	OTHER PROCESSES
BEDMOTIVE	[CHRONIC_LYMPHOCYTIC_LEUKEMIA] INFLUENCE OF MICROENVIRONMENT	133	57	4.19813e-11	1.30742e-09	Dexamethasone	Downregulated	OTHER PROCESSES
GO_BIOLOGICAL_PROCESS	regulation of signaling receptor activity	366	107	4.08386e-11	1.34152e-09	Tocilizumab	Downregulated	OTHER PROCESSES
GO_BIOLOGICAL_PROCESS	positive regulation of mononuclear cell proliferation	105	49	2.48883e-11	1.35341e-09	Dexamethasone	Downregulated	MIGRATION OF IMMUNE CELLS TO THE PULMONARY TISSUE
GO_BIOLOGICAL_PROCESS	Fc-gamma receptor signaling pathway involved in phagocytosis	71	34	2.2403e-11	1.36511e-09	Dexamethasone	Upregulated	MIGRATION OF IMMUNE CELLS TO THE PULMONARY TISSUE
GO_BIOLOGICAL_PROCESS	immune response-regulating cell surface receptor signaling pathway involved in phagocytosis	71	34	2.2403e-11	1.36511e-09	Dexamethasone	Upregulated	MIGRATION OF IMMUNE CELLS TO THE PULMONARY TISSUE
BEDMOTIVE	[NEURONAL_DEGENERATION_ROOT_AVULSION] APOPTOSIS IN NEURONAL DEGENERATION	27	20	3.21703e-11	1.47447e-09	Tocilizumab	Downregulated	OTHER PROCESSES
GO_BIOLOGICAL_PROCESS	positive regulation of defense response	276	96	2.85816e-11	1.54495e-09	Dexamethasone	Downregulated	OTHER PROCESSES
GO_BIOLOGICAL_PROCESS	cellular response to peptide	237	78	4.72357e-11	1.5457e-09	Tocilizumab	Downregulated	OTHER PROCESSES
KEGG	04932_Non-alcoholic fatty liver disease (NAFLD)	70	32	3.99816e-10	1.62278e-09	Dexamethasone	Upregulated	OTHER PROCESSES
BED	PHARYNGITIS	71	34	2.99466e-10	1.6379e-09	Tocilizumab	Downregulated	SYMPTOMS
GO_BIOLOGICAL_PROCESS	response to decreased oxygen levels	233	77	5.05628e-11	1.64823e-09	Tocilizumab	Downregulated	LUNG DAMAGE AND PNEUMONIA PROGRESSION
GO_BIOLOGICAL_PROCESS	chemokine-mediated signaling pathway	58	31	5.10553e-11	1.65793e-09	Tocilizumab	Downregulated	INFLAMMATION AND CYTOKINE STORM
KEGG	04261_Adrenergic signaling in cardiomyocytes	141	58	2.04771e-10	1.66092e-09	Dexamethasone	Downregulated	OTHER PROCESSES
KEGG	05034_Alcoholism	124	48	7.14154e-10	1.71561e-09	Tocilizumab	Downregulated	OTHER PROCESSES
KEGG	05140_Leishmaniasis	69	36	2.27459e-10	1.77905e-09	Dexamethasone	Downregulated	OTHER PROCESSES
KEGG	05166_HTLV-I infection	215	78	2.38759e-10	1.80304e-09	Dexamethasone	Downregulated	OTHER PROCESSES
KEGG	04022_cGMP-PKG signaling pathway	132	50	7.65157e-10	1.81725e-09	Tocilizumab	Downregulated	OTHER PROCESSES
GO_BIOLOGICAL_PROCESS	positive regulation of epithelial cell migration	102	44	5.7209e-11	1.8507e-09	Tocilizumab	Downregulated	LUNG DAMAGE AND PNEUMONIA PROGRESSION
BED	PREGESTATIONAL_DM	68	33	3.52341e-10	1.88855e-09	Tocilizumab	Downregulated	OTHER PROCESSES
GO_BIOLOGICAL_PROCESS	regulation of leukocyte proliferation	164	66	3.53151e-11	1.89756e-09	Dexamethasone	Downregulated	INFLAMMATION AND CYTOKINE STORM
BEDMOTIVE	[GOUT] INFLAMMATION INDUCED BY MONOSODIUM URATE (MSU) CRYSTALS	42	27	6.72938e-11	2.02346e-09	Dexamethasone	Downregulated	OTHER PROCESSES
BEDMOTIVE	[HEPATOCELLULAR_CARCINOMA] TISSUE INVASION AND METASTASIS_HCC	35	23	5.2192e-11	2.0504e-09	Tocilizumab	Downregulated	OTHER PROCESSES
BEDMOTIVE	[DIABETES_TYPE_II; HYPERGLYCEMIA] INSULIN RESISTANCE	46	27	5.01204e-11	2.0504e-09	Tocilizumab	Downregulated	OTHER PROCESSES
BEDMOTIVE	[ULCERATIVE_COLITIS] IMMUNE DYSREGULATION_ULCERATIVE_COLITIS	58	31	5.10553e-11	2.0504e-09	Tocilizumab	Downregulated	SYMPTOMS
BED	NEURONAL_AGEING	157	62	3.58644e-10	2.0622e-09	Dexamethasone	Downregulated	OTHER PROCESSES
GO_BIOLOGICAL_PROCESS	activation of immune response	319	91	3.55722e-11	2.07667e-09	Dexamethasone	Upregulated	INFLAMMATION AND CYTOKINE STORM
GO_BIOLOGICAL_PROCESS	positive regulation of transferase activity	450	117	3.5573e-11	2.07667e-09	Dexamethasone	Upregulated	OTHER PROCESSES
GO_BIOLOGICAL_PROCESS	peptidyl-serine phosphorylation	113	45	3.62113e-11	2.08477e-09	Dexamethasone	Upregulated	OTHER PROCESSES
GO_BIOLOGICAL_PROCESS	regulation of T cell proliferation	117	48	6.53921e-11	2.09946e-09	Tocilizumab	Downregulated	ADAPTIVE IMMUNE SYSTEM ACTIVATION
GO_BIOLOGICAL_PROCESS	cellular response to peptide hormone stimulus	192	67	6.67624e-11	2.13539e-09	Tocilizumab	Downregulated	OTHER PROCESSES
GO_BIOLOGICAL_PROCESS	cardiovascular system development	323	97	7.05624e-11	2.24848e-09	Tocilizumab	Downregulated	OTHER PROCESSES
GO_BIOLOGICAL_PROCESS	peptidyl-tyrosine modification	161	65	4.23903e-11	2.25093e-09	Dexamethasone	Downregulated	OTHER PROCESSES
GO_BIOLOGICAL_PROCESS	peptidyl-tyrosine phosphorylation	161	65	4.23903e-11	2.25093e-09	Dexamethasone	Downregulated	OTHER PROCESSES
GO_MOLECULAR_FUNCTION	small GTPase binding	283	89	3.04871e-11	2.26824e-09	Tocilizumab	Downregulated	OTHER PROCESSES
KEGG	05010_Alzheimer's disease	44	27	3.19333e-10	2.33113e-09	Dexamethasone	Downregulated	OTHER PROCESSES
GO_MOLECULAR_FUNCTION	phosphatidylinositol bisphosphate kinase activity	70	35	3.4704e-11	2.34725e-09	Tocilizumab	Downregulated	OTHER PROCESSES
GO_BIOLOGICAL_PROCESS	positive regulation of STAT cascade	75	39	4.55228e-11	2.40313e-09	Dexamethasone	Downregulated	OTHER PROCESSES
GO_BIOLOGICAL_PROCESS	phospholipid metabolic process	172	62	7.58404e-11	2.40765e-09	Tocilizumab	Downregulated	OTHER PROCESSES
GO_MOLECULAR_FUNCTION	receptor ligand activity	302	93	3.91973e-11	2.43023e-09	Tocilizumab	Downregulated	OTHER PROCESSES
GO_MOLECULAR_FUNCTION	cytokine activity	150	57	4.09318e-11	2.43626e-09	Tocilizumab	Downregulated	INFLAMMATION AND CYTOKINE STORM
GO_BIOLOGICAL_PROCESS	positive regulation of protein serine/threonine kinase activity	253	77	4.37027e-11	2.48184e-09	Dexamethasone	Upregulated	OTHER PROCESSES
GO_BIOLOGICAL_PROCESS	vasculature development	319	96	7.84718e-11	2.48193e-09	Tocilizumab	Downregulated	OTHER PROCESSES
GO_BIOLOGICAL_PROCESS	regulation of lymphocyte activation	298	101	4.78202e-11	2.50973e-09	Dexamethasone	Downregulated	ADAPTIVE IMMUNE SYSTEM ACTIVATION
BED	STOMATITIS	59	30	5.30636e-10	2.78844e-09	Tocilizumab	Downregulated	OTHER PROCESSES
GO_BIOLOGICAL_PROCESS	positive regulation of hemopoiesis	137	53	9.25007e-11	2.9148e-09	Tocilizumab	Downregulated	OTHER PROCESSES
GO_BIOLOGICAL_PROCESS	tube morphogenesis	394	112	9.36188e-11	2.93915e-09	Tocilizumab	Downregulated	OTHER PROCESSES
BED	THROMBOCYTOPENIA_IMMUNE_PRIMARY	56	29	5.88574e-10	3.03342e-09	Tocilizumab	Downregulated	INFLAMMATION AND CYTOKINE STORM
GO_BIOLOGICAL_PROCESS	response to hypoxia	223	74	9.91247e-11	3.10056e-09	Tocilizumab	Downregulated	LUNG DAMAGE AND PNEUMONIA PROGRESSION
GO_BIOLOGICAL_PROCESS	regulation of adaptive immune response	117	52	5.9702e-11	3.11365e-09	Dexamethasone	Downregulated	ADAPTIVE IMMUNE SYSTEM ACTIVATION
GO_BIOLOGICAL_PROCESS	cellular response to lipid	393	124	6.12386e-11	3.15886e-09	Dexamethasone	Downregulated	OTHER PROCESSES
BED	DIABETIC RETINOPATHY	53	28	6.39288e-10	3.17276e-09	Tocilizumab	Downregulated	OTHER PROCESSES
BED	RENAL_CELL_CARCINOMA	76	35	6.30542e-10	3.17276e-09	Tocilizumab	Downregulated	OTHER PROCESSES
GO_BIOLOGICAL_PROCESS	Fc receptor mediated stimulatory signaling pathway	73	34	5.90966e-11	3.26714e-09	Dexamethasone	Upregulated	VIRAL INFECTION
GO_BIOLOGICAL_PROCESS	Fc-gamma receptor signaling pathway	73	34	5.90966e-11	3.26714e-09	Dexamethasone	Upregulated	VIRAL INFECTION
GO_BIOLOGICAL_PROCESS	positive regulation of lymphocyte proliferation	104	48	6.5129e-11	3.34045e-09	Dexamethasone	Downregulated	ADAPTIVE IMMUNE SYSTEM ACTIVATION
GO_BIOLOGICAL_PROCESS	regulation of STAT cascade	111	46	1.09658e-10	3.40501e-09	Tocilizumab	Downregulated	OTHER PROCESSES
GO_BIOLOGICAL_PROCESS	response to decreased oxygen levels	233	84	6.75561e-11	3.44536e-09	Dexamethasone	Downregulated	LUNG DAMAGE AND PNEUMONIA PROGRESSION
GO_MOLECULAR_FUNCTION	Ras GTPase binding	273	86	6.12964e-11	3.50804e-09	Tocilizumab	Downregulated	OTHER PROCESSES
KEGG	04727_GABAergic synapse	61	30	1.50491e-09	3.534e-09	Tocilizumab	Downregulated	OTHER PROCESSES
BED	AGING_HEMATOPOYETIC_STEM_CELLS	121	46	1.42499e-10	3.54952e-09	Dexamethasone	Upregulated	OTHER PROCESSES
BED	DIABETIC_NEPHROPATHY	129	48	1.3495e-10	3.54952e-09	Dexamethasone	Upregulated	OTHER PROCESSES
GO_BIOLOGICAL_PROCESS	regulation of mononuclear cell proliferation	159	64	7.02181e-11	3.561e-09	Dexamethasone	Downregulated	OTHER PROCESSES
BEDMOTIVE	[ACQUIRED IMMUNODEFICIENCY SYNDROME] MEDIATION OF HIV TRANFER	28	20	9.56958e-11	3.58699e-09	Tocilizumab	Downregulated	OTHER PROCESSES
BEDMOTIVE	[PNEUMONITIS] EXACERBATION OF IMMUNE RESPONSE	47	27	1.00001e-10	3.58699e-09	Tocilizumab	Downregulated	INFLAMMATION AND CYTOKINE STORM
GO_MOLECULAR_FUNCTION	phosphotransferase activity, alcohol group as acceptor	488	147	4.055e-11	3.62816e-09	Dexamethasone	Downregulated	OTHER PROCESSES
GO_BIOLOGICAL_PROCESS	positive regulation of cell adhesion	280	96	7.24194e-11	3.65212e-09	Dexamethasone	Downregulated	OTHER PROCESSES
GO_MOLECULAR_FUNCTION	receptor regulator activity	314	95	7.16153e-11	3.80584e-09	Tocilizumab	Downregulated	OTHER PROCESSES
GO_BIOLOGICAL_PROCESS	stress-activated protein kinase signaling cascade	107	43	7.03239e-11	3.83702e-09	Dexamethasone	Upregulated	OTHER PROCESSES
GO_BIOLOGICAL_PROCESS	positive regulation of lymphocyte proliferation	104	44	1.24683e-10	3.8435e-09	Tocilizumab	Downregulated	ADAPTIVE IMMUNE SYSTEM ACTIVATION
GO_BIOLOGICAL_PROCESS	Fc-epsilon receptor signaling pathway	63	31	7.2048e-11	3.90556e-09	Dexamethasone	Upregulated	VIRAL RESPONSE
BEDMOTIVE	[BURNING_SENSATION] INFLAMMATORY RESPONSE -BURNING SENSATION-	26	20	1.37039e-10	3.98328e-09	Dexamethasone	Downregulated	INFLAMMATION AND CYTOKINE STORM
KEGG	05161_Hepatitis B	130	54	5.70138e-10	4.02775e-09	Dexamethasone	Downregulated	VIRAL INFECTION
GO_BIOLOGICAL_PROCESS	positive regulation of kinase activity	407	127	8.05008e-11	4.03712e-09	Dexamethasone	Downregulated	OTHER PROCESSES
GO_BIOLOGICAL_PROCESS	positive regulation of immune response	455	117	7.69161e-11	4.14255e-09	Dexamethasone	Upregulated	INFLAMMATION AND CYTOKINE STORM
GO_MOLECULAR_FUNCTION	protein phosphorylated amino acid binding	41	25	8.26932e-11	4.24302e-09	Tocilizumab	Downregulated	OTHER PROCESSES
GO_BIOLOGICAL_PROCESS	regulation of peptidyl-tyrosine phosphorylation	195	67	1.45762e-10	4.47706e-09	Tocilizumab	Downregulated	OTHER PROCESSES
GO_BIOLOGICAL_PROCESS	regulation of signaling receptor activity	366	117	9.05385e-11	4.49061e-09	Dexamethasone	Downregulated	OTHER PROCESSES
GO_MOLECULAR_FUNCTION	protein serine/threonine kinase activity	275	86	9.39132e-11	4.6581e-09	Tocilizumab	Downregulated	OTHER PROCESSES
BEDMOTIVE	[MULTIPLE_SCLEROSIS] DEMYELINATION	38	25	1.65812e-10	4.66413e-09	Dexamethasone	Downregulated	OTHER PROCESSES
GO_BIOLOGICAL_PROCESS	ion homeostasis	416	116	1.56997e-10	4.78755e-09	Tocilizumab	Downregulated	LUNG DAMAGE AND PNEUMONIA PROGRESSION
BED	LIPIDOSES	125	48	9.83909e-10	4.79432e-09	Tocilizumab	Downregulated	OTHER PROCESSES
GO_BIOLOGICAL_PROCESS	cellular cation homeostasis	341	100	1.58038e-10	4.8021e-09	Tocilizumab	Downregulated	OTHER PROCESSES
GO_BIOLOGICAL_PROCESS	positive regulation of protein kinase activity	379	120	1.01158e-10	4.98989e-09	Dexamethasone	Downregulated	OTHER PROCESSES
KEGG	05133_Pertussis	52	27	2.15882e-09	5.01325e-09	Tocilizumab	Downregulated	OTHER PROCESSES
BEDMOTIVE	[NEUROPROTECTION_INHIBITION] ANTIGLUTAMATE EXCITOTOXICITY MECHANISMS	20	17	1.99167e-10	5.10805e-09	Dexamethasone	Downregulated	OTHER PROCESSES
BEDMOTIVE	[FEVER] INCREASED THERMOREGULATORY SET POINT	22	18	1.92568e-10	5.10805e-09	Dexamethasone	Downregulated	SYMPTOMS
BEDMOTIVE	[OSTEOARTHRITIS] INFLAMMATORY SINOVITIS_OSTEOARTHRITIS	46	28	1.95447e-10	5.10805e-09	Dexamethasone	Downregulated	OTHER PROCESSES
GO_BIOLOGICAL_PROCESS	positive regulation of immune response	455	138	1.04382e-10	5.12094e-09	Dexamethasone	Downregulated	INFLAMMATION AND CYTOKINE STORM
GO_BIOLOGICAL_PROCESS	cellular metal ion homeostasis	323	96	1.69541e-10	5.13329e-09	Tocilizumab	Downregulated	OTHER PROCESSES
BEDMOTIVE	[DIABETIC_NEUROPATHIES; DIABETIC_NEUROPATHY] ACTIVATION OF DIACYLGLYCEROL - PROTEIN KINASE C (DAG-PKC) PATHWAY	26	19	1.51104e-10	5.19421e-09	Tocilizumab	Downregulated	OTHER PROCESSES
GO_BIOLOGICAL_PROCESS	negative regulation of extrinsic apoptotic signaling pathway	87	39	1.78238e-10	5.35849e-09	Tocilizumab	Downregulated	LUNG DAMAGE AND PNEUMONIA PROGRESSION
GO_BIOLOGICAL_PROCESS	phosphatidylinositol phosphorylation	87	39	1.78238e-10	5.35849e-09	Tocilizumab	Downregulated	OTHER PROCESSES
KEGG	04911_Insulin secretion	49	26	2.33651e-09	5.36626e-09	Tocilizumab	Downregulated	OTHER PROCESSES
GO_BIOLOGICAL_PROCESS	positive regulation of mononuclear cell proliferation	105	44	1.82139e-10	5.45648e-09	Tocilizumab	Downregulated	MIGRATION OF IMMUNE CELLS TO THE PULMONARY TISSUE
GO_BIOLOGICAL_PROCESS	positive regulation of blood vessel endothelial cell migration	48	27	1.9407e-10	5.79349e-09	Tocilizumab	Downregulated	LUNG DAMAGE AND PNEUMONIA PROGRESSION
BED	NASOPHARYNGITIS	57	31	1.07129e-09	6.03419e-09	Dexamethasone	Downregulated	SYMPTOMS
GO_BIOLOGICAL_PROCESS	positive regulation of innate immune response	188	65	2.05449e-10	6.09046e-09	Tocilizumab	Downregulated	INFLAMMATION AND CYTOKINE STORM
GO_MOLECULAR_FUNCTION	phosphatidylinositol 3-kinase activity	76	36	1.31673e-10	6.32028e-09	Tocilizumab	Downregulated	OTHER PROCESSES
GO_MOLECULAR_FUNCTION	Wnt-activated receptor activity	15	14	2.54137e-11	6.36189e-09	Dexamethasone	Upregulated	OTHER PROCESSES
GO_BIOLOGICAL_PROCESS	regulation of tyrosine phosphorylation of STAT protein	68	36	1.31795e-10	6.43087e-09	Dexamethasone	Downregulated	OTHER PROCESSES
GO_BIOLOGICAL_PROCESS	cellular response to hormone stimulus	453	116	1.25179e-10	6.53124e-09	Dexamethasone	Upregulated	OTHER PROCESSES
BED	ACUTE_MYELOID_LEUKEMIA	71	33	1.45964e-09	6.75794e-09	Tocilizumab	Downregulated	OTHER PROCESSES
BED	DERMATITIS	85	37	1.46254e-09	6.75794e-09	Tocilizumab	Downregulated	OTHER PROCESSES
BED	CHRONIC_OBSTRUCTIVE_PULMONARY_DISEASE	107	43	1.43487e-09	6.75794e-09	Tocilizumab	Downregulated	LUNG DAMAGE AND PNEUMONIA PROGRESSION
BED	BONE_METASTASES_PROSTATIC_CANCER	98	44	1.23854e-09	6.83677e-09	Dexamethasone	Downregulated	OTHER PROCESSES
BED	ANDROGENETIC_ALOPECIA	140	50	3.02616e-10	6.90973e-09	Dexamethasone	Upregulated	OTHER PROCESSES
GO_BIOLOGICAL_PROCESS	regulation of apoptotic signaling pathway	284	87	2.40347e-10	7.10026e-09	Tocilizumab	Downregulated	LUNG DAMAGE AND PNEUMONIA PROGRESSION
KEGG	05160_Hepatitis C	91	42	1.04194e-09	7.13078e-09	Dexamethasone	Downregulated	VIRAL INFECTION
GO_BIOLOGICAL_PROCESS	regulation of adaptive immune response based on somatic recombination of immune receptors built from immunoglobulin superfamily domains	106	48	1.49347e-10	7.24815e-09	Dexamethasone	Downregulated	ADAPTIVE IMMUNE SYSTEM ACTIVATION
GO_BIOLOGICAL_PROCESS	regulation of adaptive immune response	117	47	2.46272e-10	7.25012e-09	Tocilizumab	Downregulated	ADAPTIVE IMMUNE SYSTEM ACTIVATION
GO_BIOLOGICAL_PROCESS	lymphocyte differentiation	176	68	1.53199e-10	7.39534e-09	Dexamethasone	Downregulated	ADAPTIVE IMMUNE SYSTEM ACTIVATION
GO_BIOLOGICAL_PROCESS	regulation of lipid localization	95	41	2.57688e-10	7.56004e-09	Tocilizumab	Downregulated	OTHER PROCESSES
GO_BIOLOGICAL_PROCESS	regulation of lymphocyte proliferation	158	63	1.59489e-10	7.658e-09	Dexamethasone	Downregulated	ADAPTIVE IMMUNE SYSTEM ACTIVATION
BED	ARDS_Initial pro-inflammatory cytokine response	33	22	1.46461e-09	7.92613e-09	Dexamethasone	Downregulated	ARDS
GO_BIOLOGICAL_PROCESS	positive regulation of leukocyte cell-cell adhesion	169	66	1.67536e-10	8.00182e-09	Dexamethasone	Downregulated	MIGRATION OF IMMUNE CELLS TO THE PULMONARY TISSUE
BEDMOTIVE	[RHEUMATOID_ARTHRITIS] INFLAMMATORY SYNOVITIS_RHEUMATOID ARTHRITIS	64	32	2.45029e-10	8.08594e-09	Tocilizumab	Downregulated	OTHER PROCESSES
GO_BIOLOGICAL_PROCESS	positive regulation of hemopoiesis	137	57	1.73061e-10	8.20008e-09	Dexamethasone	Downregulated	OTHER PROCESSES
GO_BIOLOGICAL_PROCESS	immune system development	407	126	1.73503e-10	8.20008e-09	Dexamethasone	Downregulated	INFLAMMATION AND CYTOKINE STORM
KEGG	05132_Salmonella infection	53	27	3.73679e-09	8.489e-09	Tocilizumab	Downregulated	OTHER PROCESSES
BEDMOTIVE	[CHRONIC_OBSTRUCTIVE_PULMONARY_DISEASE] INFLAMMATION AND INFILTRATE OF IMMUNE CELLS	37	23	2.7562e-10	8.74564e-09	Tocilizumab	Downregulated	MIGRATION OF IMMUNE CELLS TO THE PULMONARY TISSUE
KEGG	04810_Regulation of actin cytoskeleton	195	71	1.32901e-09	8.81982e-09	Dexamethasone	Downregulated	OTHER PROCESSES
GO_BIOLOGICAL_PROCESS	innate immune response	382	108	3.02808e-10	8.85323e-09	Tocilizumab	Downregulated	INFLAMMATION AND CYTOKINE STORM
BED	OVARIAN_NEOPLASMS	93	39	1.96511e-09	8.92628e-09	Tocilizumab	Downregulated	OTHER PROCESSES
GO_BIOLOGICAL_PROCESS	hematopoietic or lymphoid organ development	388	103	1.74038e-10	8.96833e-09	Dexamethasone	Upregulated	OTHER PROCESSES
KEGG	05169_Epstein-Barr virus infection	95	43	1.4037e-09	9.04145e-09	Dexamethasone	Downregulated	VIRAL INFECTION
GO_BIOLOGICAL_PROCESS	T cell activation involved in immune response	46	28	1.95447e-10	9.18906e-09	Dexamethasone	Downregulated	ADAPTIVE IMMUNE SYSTEM ACTIVATION
KEGG	04380_Osteoclast differentiation	112	48	1.50576e-09	9.42173e-09	Dexamethasone	Downregulated	OTHER PROCESSES
BEDMOTIVE	[NEURONAL_DEGENERATION_ROOT_AVULSION] ANOIKIS OF DEGENERATING NEURONS	40	24	3.2136e-10	9.81935e-09	Tocilizumab	Downregulated	OTHER PROCESSES
GO_BIOLOGICAL_PROCESS	regulation of phosphoprotein phosphatase activity	63	34	2.17823e-10	1.00835e-08	Dexamethasone	Downregulated	OTHER PROCESSES
GO_BIOLOGICAL_PROCESS	positive regulation of cell-cell adhesion	192	72	2.16439e-10	1.00835e-08	Dexamethasone	Downregulated	LUNG DAMAGE AND PNEUMONIA PROGRESSION
BED	DEPRESSION	58	31	1.90018e-09	1.00856e-08	Dexamethasone	Downregulated	OTHER PROCESSES
KEGG	04725_Cholinergic synapse	89	41	1.77297e-09	1.07855e-08	Dexamethasone	Downregulated	OTHER PROCESSES
GO_BIOLOGICAL_PROCESS	calcium-mediated signaling	107	44	3.80911e-10	1.10607e-08	Tocilizumab	Downregulated	OTHER PROCESSES
GO_BIOLOGICAL_PROCESS	positive regulation of MAPK cascade	410	107	2.20717e-10	1.1235e-08	Dexamethasone	Upregulated	OTHER PROCESSES
GO_BIOLOGICAL_PROCESS	import into cell	344	94	2.23476e-10	1.13065e-08	Dexamethasone	Upregulated	OTHER PROCESSES
GO_BIOLOGICAL_PROCESS	cellular ion homeostasis	346	100	3.91603e-10	1.13325e-08	Tocilizumab	Downregulated	OTHER PROCESSES
BED	MUCOSITIS	31	21	2.24056e-09	1.16678e-08	Dexamethasone	Downregulated	OTHER PROCESSES
KEGG	05145_Toxoplasmosis	106	46	2.03508e-09	1.20455e-08	Dexamethasone	Downregulated	VIRAL INFECTION
KEGG	04110_Cell cycle	107	28	3.39194e-10	1.24145e-08	Tocilizumab	Upregulated	OTHER PROCESSES
BED	NON-HODGKIN_LYMPHOMA	69	32	2.78347e-09	1.24328e-08	Tocilizumab	Downregulated	OTHER PROCESSES
GO_BIOLOGICAL_PROCESS	gland development	296	89	4.33686e-10	1.24655e-08	Tocilizumab	Downregulated	OTHER PROCESSES
GO_BIOLOGICAL_PROCESS	regulation of small GTPase mediated signal transduction	154	56	4.43722e-10	1.27111e-08	Tocilizumab	Downregulated	OTHER PROCESSES
GO_BIOLOGICAL_PROCESS	positive regulation of cell death	466	125	4.47471e-10	1.27755e-08	Tocilizumab	Downregulated	OTHER PROCESSES
BEDMOTIVE	[MYOCARDIAL_INFARCTION] INFLAMMATION_MYOCARDIAL_INFARCTION	42	26	5.19477e-10	1.29424e-08	Dexamethasone	Downregulated	OTHER PROCESSES
GO_BIOLOGICAL_PROCESS	positive regulation of MAP kinase activity	210	66	2.57465e-10	1.29477e-08	Dexamethasone	Upregulated	OTHER PROCESSES
GO_BIOLOGICAL_PROCESS	cellular homeostasis	476	127	4.63674e-10	1.31938e-08	Tocilizumab	Downregulated	OTHER PROCESSES
GO_BIOLOGICAL_PROCESS	cellular response to chemokine	62	31	4.69876e-10	1.32814e-08	Tocilizumab	Downregulated	INFLAMMATION AND CYTOKINE STORM
GO_BIOLOGICAL_PROCESS	response to chemokine	62	31	4.69876e-10	1.32814e-08	Tocilizumab	Downregulated	INFLAMMATION AND CYTOKINE STORM
GO_BIOLOGICAL_PROCESS	positive regulation of leukocyte differentiation	111	49	2.89698e-10	1.33424e-08	Dexamethasone	Downregulated	INFLAMMATION AND CYTOKINE STORM
GO_BIOLOGICAL_PROCESS	positive regulation of lymphocyte activation	212	77	2.94291e-10	1.34851e-08	Dexamethasone	Downregulated	ADAPTIVE IMMUNE SYSTEM ACTIVATION
GO_BIOLOGICAL_PROCESS	positive regulation of ERK1 and ERK2 cascade	182	69	2.99286e-10	1.36447e-08	Dexamethasone	Downregulated	OTHER PROCESSES
BEDMOTIVE	[PHARYNGITIS] INCREASED PERMEABILITY OF THE VESSELS	62	31	4.69876e-10	1.38446e-08	Tocilizumab	Downregulated	OTHER PROCESSES
BED	ACNE_VULGARIS_ALL	87	37	3.21698e-09	1.41336e-08	Tocilizumab	Downregulated	OTHER PROCESSES
BEDMOTIVE	[ENDOTHELIAL_DYSFUNCTION] INFLAMMATION-ENDOTHELIAL DYSFUNCTION-	35	22	4.99051e-10	1.41461e-08	Tocilizumab	Downregulated	LUNG DAMAGE AND PNEUMONIA PROGRESSION
BEDMOTIVE	[CHRONIC_LYMPHOCYTIC_LEUKEMIA] IMBALANCE BETWEEN CELL GENERATION AND CELL DEATH RATE	86	38	5.14405e-10	1.41461e-08	Tocilizumab	Downregulated	ADAPTIVE IMMUNE SYSTEM ACTIVATION
BED	EDEMA	208	67	3.28675e-09	1.42072e-08	Tocilizumab	Downregulated	LUNG DAMAGE AND PNEUMONIA PROGRESSION
GO_MOLECULAR_FUNCTION	glutamate receptor activity	24	19	1.6836e-10	1.43106e-08	Dexamethasone	Downregulated	OTHER PROCESSES
GO_MOLECULAR_FUNCTION	Ras guanyl-nucleotide exchange factor activity	161	58	3.27402e-10	1.43287e-08	Tocilizumab	Downregulated	OTHER PROCESSES
GO_BIOLOGICAL_PROCESS	positive regulation of secretion by cell	251	87	3.20128e-10	1.4449e-08	Dexamethasone	Downregulated	OTHER PROCESSES
GO_BIOLOGICAL_PROCESS	regulation of leukocyte cell-cell adhesion	220	79	3.22449e-10	1.44813e-08	Dexamethasone	Downregulated	MIGRATION OF IMMUNE CELLS TO THE PULMONARY TISSUE
GO_BIOLOGICAL_PROCESS	positive regulation of cell death	466	139	3.24286e-10	1.44917e-08	Dexamethasone	Downregulated	OTHER PROCESSES
BEDMOTIVE	[CHRONIC_OBSTRUCTIVE_PULMONARY_DISEASE] INFLAMMATION AND INFILTRATE OF IMMUNE CELLS	37	24	6.03289e-10	1.4613e-08	Dexamethasone	Downregulated	MIGRATION OF IMMUNE CELLS TO THE PULMONARY TISSUE
GO_BIOLOGICAL_PROCESS	blood vessel morphogenesis	261	81	5.24065e-10	1.47641e-08	Tocilizumab	Downregulated	OTHER PROCESSES
BED	SMALL_CELL_LUNG_NEOPLASMS	80	35	3.47288e-09	1.47735e-08	Tocilizumab	Downregulated	OTHER PROCESSES
KEGG	04921_Oxytocin signaling pathway	131	53	2.56981e-09	1.48102e-08	Dexamethasone	Downregulated	OTHER PROCESSES
GO_BIOLOGICAL_PROCESS	immune system development	407	106	3.09184e-10	1.5094e-08	Dexamethasone	Upregulated	INFLAMMATION AND CYTOKINE STORM
BED	VASCULAR_AGING	94	38	7.52776e-10	1.58662e-08	Dexamethasone	Upregulated	OTHER PROCESSES
GO_BIOLOGICAL_PROCESS	positive regulation of apoptotic process	424	116	5.7162e-10	1.59978e-08	Tocilizumab	Downregulated	LUNG DAMAGE AND PNEUMONIA PROGRESSION
GO_BIOLOGICAL_PROCESS	regulation of phospholipase activity	56	29	5.88574e-10	1.64183e-08	Tocilizumab	Downregulated	OTHER PROCESSES
GO_BIOLOGICAL_PROCESS	positive regulation of JAK-STAT cascade	73	37	3.78202e-10	1.67354e-08	Dexamethasone	Downregulated	OTHER PROCESSES
GO_BIOLOGICAL_PROCESS	regulation of CD4-positive, alpha-beta T cell differentiation	39	25	3.81631e-10	1.68048e-08	Dexamethasone	Downregulated	ADAPTIVE IMMUNE SYSTEM ACTIVATION
GO_BIOLOGICAL_PROCESS	T cell receptor signaling pathway	83	37	6.41604e-10	1.7781e-08	Tocilizumab	Downregulated	OTHER PROCESSES
GO_BIOLOGICAL_PROCESS	regulation of Ras protein signal transduction	116	46	6.39782e-10	1.7781e-08	Tocilizumab	Downregulated	OTHER PROCESSES
KEGG	04971_Gastric acid secretion	48	25	7.91531e-09	1.77882e-08	Tocilizumab	Downregulated	OTHER PROCESSES
GO_BIOLOGICAL_PROCESS	epidermal growth factor receptor signaling pathway	40	23	3.77077e-10	1.81956e-08	Dexamethasone	Upregulated	OTHER PROCESSES
GO_BIOLOGICAL_PROCESS	metal ion homeostasis	349	100	6.65339e-10	1.83789e-08	Tocilizumab	Downregulated	LUNG DAMAGE AND PNEUMONIA PROGRESSION
KEGG	04668_TNF signaling pathway	72	31	4.62444e-09	1.84088e-08	Dexamethasone	Upregulated	INFLAMMATION AND CYTOKINE STORM
GO_BIOLOGICAL_PROCESS	stimulatory C-type lectin receptor signaling pathway	50	27	6.77429e-10	1.86523e-08	Tocilizumab	Downregulated	OTHER PROCESSES
GO_BIOLOGICAL_PROCESS	cation homeostasis	368	104	6.91615e-10	1.89815e-08	Tocilizumab	Downregulated	OTHER PROCESSES
GO_BIOLOGICAL_PROCESS	reproductive structure development	259	76	4.0524e-10	1.93311e-08	Dexamethasone	Upregulated	OTHER PROCESSES
GO_BIOLOGICAL_PROCESS	reproductive system development	259	76	4.0524e-10	1.93311e-08	Dexamethasone	Upregulated	OTHER PROCESSES
GO_BIOLOGICAL_PROCESS	regulation of T cell activation	229	81	4.44674e-10	1.94858e-08	Dexamethasone	Downregulated	ADAPTIVE IMMUNE SYSTEM ACTIVATION
BEDMOTIVE	[CYTOKINE_RELEASE_SYNDROME] INFLAMMATORY RESPONSE -CYTOKINE RELEASE SYNDROME-	17	15	8.63197e-10	1.95411e-08	Dexamethasone	Downregulated	INFLAMMATION AND CYTOKINE STORM
BEDMOTIVE	[PHOTOSENSITIVITY] PHOTOALLERGY	17	15	8.63197e-10	1.95411e-08	Dexamethasone	Downregulated	OTHER PROCESSES
BEDMOTIVE	[RHINITIS] SENSIBILITIZATION TO ALLERGENS AND ACTIVATION OF THE ALLERGEN RESPONSE	30	21	8.7397e-10	1.95411e-08	Dexamethasone	Downregulated	OTHER PROCESSES
GO_BIOLOGICAL_PROCESS	positive regulation of organelle organization	368	98	4.24016e-10	2.01014e-08	Dexamethasone	Upregulated	OTHER PROCESSES
GO_BIOLOGICAL_PROCESS	regulation of JAK-STAT cascade	109	44	7.76311e-10	2.11694e-08	Tocilizumab	Downregulated	OTHER PROCESSES
GO_BIOLOGICAL_PROCESS	activation of innate immune response	148	54	7.9636e-10	2.16467e-08	Tocilizumab	Downregulated	INFLAMMATION AND CYTOKINE STORM
BED	ULCERATIVE_COLITIS	81	35	5.19026e-09	2.17189e-08	Tocilizumab	Downregulated	OTHER PROCESSES
BED	HEART_FAILURE	159	55	5.26763e-09	2.17189e-08	Tocilizumab	Downregulated	OTHER PROCESSES
BED	SKIN_ERUPTIONS	18	15	4.29359e-09	2.1945e-08	Dexamethasone	Downregulated	SYMPTOMS
GO_BIOLOGICAL_PROCESS	regulation of phosphatase activity	83	40	5.20738e-10	2.27087e-08	Dexamethasone	Downregulated	OTHER PROCESSES
GO_BIOLOGICAL_PROCESS	positive regulation of programmed cell death	427	116	9.14055e-10	2.46882e-08	Tocilizumab	Downregulated	LUNG DAMAGE AND PNEUMONIA PROGRESSION
GO_BIOLOGICAL_PROCESS	positive regulation of endothelial cell proliferation	70	33	9.20405e-10	2.47029e-08	Tocilizumab	Downregulated	LUNG DAMAGE AND PNEUMONIA PROGRESSION
GO_BIOLOGICAL_PROCESS	regulation of T cell differentiation	102	42	9.17569e-10	2.47029e-08	Tocilizumab	Downregulated	ADAPTIVE IMMUNE SYSTEM ACTIVATION
GO_BIOLOGICAL_PROCESS	regulation of lipase activity	77	35	9.81105e-10	2.62492e-08	Tocilizumab	Downregulated	OTHER PROCESSES
BED	DIABETES_TYPE_II	78	34	6.55061e-09	2.65994e-08	Tocilizumab	Downregulated	OTHER PROCESSES
BEDMOTIVE	[MYOCARDITIS] MYOCARDITIS AUTOIMMUNE RESPONSE	28	20	1.26574e-09	2.75932e-08	Dexamethasone	Downregulated	INFLAMMATION AND CYTOKINE STORM
BED	LIVER_CIRRHOSIS_DECOMPENSATED	156	54	7.08858e-09	2.83543e-08	Tocilizumab	Downregulated	OTHER PROCESSES
GO_BIOLOGICAL_PROCESS	regulation of transmembrane transport	300	84	6.09323e-10	2.84169e-08	Dexamethasone	Upregulated	OTHER PROCESSES
GO_BIOLOGICAL_PROCESS	regulation of CD4-positive, alpha-beta T cell activation	45	27	6.59423e-10	2.86183e-08	Dexamethasone	Downregulated	ADAPTIVE IMMUNE SYSTEM ACTIVATION
BEDMOTIVE	[MALARIA_IMMUNE_RESPONSE] BLOOD-STAGE IMMUNITY - INNATE	38	24	1.35325e-09	2.87813e-08	Dexamethasone	Downregulated	OTHER PROCESSES
BEDMOTIVE	[HEPATITIS] DEREGULATED IMMUNE RESPONSES	54	28	1.12729e-09	3.00005e-08	Tocilizumab	Downregulated	INFLAMMATION AND CYTOKINE STORM
BEDMOTIVE	[ANKYLOSING_SPONDYLITIS] JOINT INFLAMMATION_SACROILIITIS	33	22	1.46461e-09	3.04081e-08	Dexamethasone	Downregulated	OTHER PROCESSES
BED	BURNING_SENSATION	33	20	7.83175e-09	3.08663e-08	Tocilizumab	Downregulated	OTHER PROCESSES
GO_MOLECULAR_FUNCTION	transmembrane signaling receptor activity	499	131	7.56574e-10	3.12717e-08	Tocilizumab	Downregulated	OTHER PROCESSES
GO_BIOLOGICAL_PROCESS	antigen receptor-mediated signaling pathway	114	45	1.17612e-09	3.1368e-08	Tocilizumab	Downregulated	OTHER PROCESSES
GO_BIOLOGICAL_PROCESS	regulation of peptidyl-serine phosphorylation	99	41	1.18588e-09	3.14655e-08	Tocilizumab	Downregulated	OTHER PROCESSES
GO_BIOLOGICAL_PROCESS	calcium ion homeostasis	274	83	1.18717e-09	3.14655e-08	Tocilizumab	Downregulated	OTHER PROCESSES
GO_BIOLOGICAL_PROCESS	positive regulation of endothelial cell migration	74	34	1.20127e-09	3.16421e-08	Tocilizumab	Downregulated	LUNG DAMAGE AND PNEUMONIA PROGRESSION
GO_BIOLOGICAL_PROCESS	positive regulation of reactive oxygen species metabolic process	74	34	1.20127e-09	3.16421e-08	Tocilizumab	Downregulated	LUNG DAMAGE AND PNEUMONIA PROGRESSION
GO_BIOLOGICAL_PROCESS	innate immune response activating cell surface receptor signaling pathway	51	27	1.22231e-09	3.2097e-08	Tocilizumab	Downregulated	INFLAMMATION AND CYTOKINE STORM
BEDMOTIVE	[MYOCARDIAL_INFARCTION] INFLAMMATION_MYOCARDIAL_INFARCTION	42	24	1.30471e-09	3.30701e-08	Tocilizumab	Downregulated	OTHER PROCESSES
BEDMOTIVE	[ATHEROSCLEROSIS] CHRONIC INFLAMMATION OF THE ARTERIAL WALL	45	25	1.3228e-09	3.30701e-08	Tocilizumab	Downregulated	OTHER PROCESSES
BED	LIVER_CIRRHOSIS_DECOMPENSATED	156	59	6.77976e-09	3.40221e-08	Dexamethasone	Downregulated	OTHER PROCESSES
GO_BIOLOGICAL_PROCESS	regulation of immune effector process	267	90	8.16703e-10	3.47754e-08	Dexamethasone	Downregulated	INFLAMMATION AND CYTOKINE STORM
BED	ANKYLOSING_SPONDYLITIS	58	28	9.07027e-09	3.52295e-08	Tocilizumab	Downregulated	OTHER PROCESSES
GO_BIOLOGICAL_PROCESS	positive regulation of apoptotic signaling pathway	128	31	3.10878e-10	3.61395e-08	Tocilizumab	Upregulated	LUNG DAMAGE AND PNEUMONIA PROGRESSION
BEDMOTIVE	[LEUKOCYTOSIS] INCREASED LEUCOCYTE PRODUCTION	26	19	1.78386e-09	3.61751e-08	Dexamethasone	Downregulated	INFLAMMATION AND CYTOKINE STORM
GO_BIOLOGICAL_PROCESS	cellular lipid metabolic process	377	105	1.40888e-09	3.66567e-08	Tocilizumab	Downregulated	OTHER PROCESSES
GO_BIOLOGICAL_PROCESS	import into cell	344	98	1.41863e-09	3.67979e-08	Tocilizumab	Downregulated	OTHER PROCESSES
BEDMOTIVE	[AGRANULOCYTOSIS] DECREASE IN GRANULOCYTE PRODUCTION	21	16	1.6392e-09	3.86384e-08	Tocilizumab	Downregulated	MIGRATION OF IMMUNE CELLS TO THE PULMONARY TISSUE
BEDMOTIVE	[NEURONAL_AGEING] APOPTOSIS AND CELL DEATH IN NEURONAL AGEING	21	16	1.6392e-09	3.86384e-08	Tocilizumab	Downregulated	OTHER PROCESSES
GO_BIOLOGICAL_PROCESS	positive regulation of hydrolase activity	408	124	9.22745e-10	3.91062e-08	Dexamethasone	Downregulated	OTHER PROCESSES
GO_BIOLOGICAL_PROCESS	positive regulation of leukocyte differentiation	111	44	1.54376e-09	3.9922e-08	Tocilizumab	Downregulated	INFLAMMATION AND CYTOKINE STORM
BEDMOTIVE	[ASTHMA; HYPERSENSITIVITY] ACUTE RESPONSE	31	21	2.24056e-09	4.24731e-08	Dexamethasone	Downregulated	INFLAMMATION AND CYTOKINE STORM
BEDMOTIVE	[MUCOSITIS] DAMAGE CELL DNA	31	21	2.24056e-09	4.24731e-08	Dexamethasone	Downregulated	OTHER PROCESSES
BEDMOTIVE	[AGRANULOCYTOSIS] PERIFERIAL DESTRUCTION OR SECUESTRATION -AGRANULOCYTOSIS-	44	26	2.19223e-09	4.24731e-08	Dexamethasone	Downregulated	MIGRATION OF IMMUNE CELLS TO THE PULMONARY TISSUE
GO_BIOLOGICAL_PROCESS	regulation of protein dephosphorylation	75	37	1.0171e-09	4.25061e-08	Dexamethasone	Downregulated	OTHER PROCESSES
GO_BIOLOGICAL_PROCESS	regulation of interferon-gamma production	75	37	1.0171e-09	4.25061e-08	Dexamethasone	Downregulated	VIRAL INFECTION
GO_BIOLOGICAL_PROCESS	regulation of protein secretion	280	93	1.00996e-09	4.25061e-08	Dexamethasone	Downregulated	OTHER PROCESSES
GO_MOLECULAR_FUNCTION	phosphatidylinositol-4,5-bisphosphate 3-kinase activity	67	32	1.09673e-09	4.41064e-08	Tocilizumab	Downregulated	OTHER PROCESSES
GO_BIOLOGICAL_PROCESS	positive regulation of NF-kappaB transcription factor activity	119	46	1.72158e-09	4.43854e-08	Tocilizumab	Downregulated	OTHER PROCESSES
GO_BIOLOGICAL_PROCESS	regulation of immune effector process	267	81	1.76772e-09	4.54372e-08	Tocilizumab	Downregulated	INFLAMMATION AND CYTOKINE STORM
BEDMOTIVE	[FRAGILE_X_SYNDROME] INCREASED NEURONAL EXCITABILITY	28	19	2.2594e-10	4.63741e-08	Dexamethasone	Upregulated	OTHER PROCESSES
GO_BIOLOGICAL_PROCESS	positive regulation of T cell proliferation	75	34	1.86507e-09	4.77953e-08	Tocilizumab	Downregulated	ADAPTIVE IMMUNE SYSTEM ACTIVATION
GO_MOLECULAR_FUNCTION	protein serine/threonine kinase activity	275	79	5.48589e-10	4.84694e-08	Dexamethasone	Upregulated	OTHER PROCESSES
GO_BIOLOGICAL_PROCESS	regulation of chemotaxis	139	51	1.90711e-09	4.87257e-08	Tocilizumab	Downregulated	MIGRATION OF IMMUNE CELLS TO THE PULMONARY TISSUE
GO_BIOLOGICAL_PROCESS	regulation of neuron death	223	71	1.92334e-09	4.89933e-08	Tocilizumab	Downregulated	OTHER PROCESSES
BED	CHRONIC_OBSTRUCTIVE_PULMONARY_DISEASE	107	45	1.01003e-08	4.97801e-08	Dexamethasone	Downregulated	LUNG DAMAGE AND PNEUMONIA PROGRESSION
GO_BIOLOGICAL_PROCESS	regulation of endothelial cell proliferation	93	39	1.96511e-09	4.9908e-08	Tocilizumab	Downregulated	LUNG DAMAGE AND PNEUMONIA PROGRESSION
GO_BIOLOGICAL_PROCESS	B cell proliferation	34	21	1.99483e-09	5.03619e-08	Tocilizumab	Downregulated	ADAPTIVE IMMUNE SYSTEM ACTIVATION
BED	NEUROPROTECTION_INHIBITION	106	41	1.3159e-08	5.03802e-08	Tocilizumab	Downregulated	OTHER PROCESSES
GO_BIOLOGICAL_PROCESS	positive regulation of hydrolase activity	408	111	2.02563e-09	5.09884e-08	Tocilizumab	Downregulated	OTHER PROCESSES
BED	PANCREATIC_NEOPLASMS	67	30	2.64053e-09	5.1679e-08	Dexamethasone	Upregulated	OTHER PROCESSES
BED	IMMUNE_INFILTRATION_SKIN	49	25	1.37266e-08	5.18129e-08	Tocilizumab	Downregulated	MIGRATION OF IMMUNE CELLS TO THE PULMONARY TISSUE
GO_BIOLOGICAL_PROCESS	negative regulation of cell differentiation	413	112	2.08105e-09	5.22288e-08	Tocilizumab	Downregulated	OTHER PROCESSES
KEGG	04972_Pancreatic secretion	21	15	2.35311e-08	5.23192e-08	Tocilizumab	Downregulated	OTHER PROCESSES
GO_BIOLOGICAL_PROCESS	regulation of phosphatidylinositol 3-kinase signaling	86	37	2.17848e-09	5.45132e-08	Tocilizumab	Downregulated	OTHER PROCESSES
GO_BIOLOGICAL_PROCESS	inorganic ion homeostasis	375	104	2.20887e-09	5.51116e-08	Tocilizumab	Downregulated	OTHER PROCESSES
BEDMOTIVE	[CYSTIC_FIBROSIS] AIRWAY INFLAMMATION IN CYSTIC FIBROSIS	40	23	2.4552e-09	5.62649e-08	Tocilizumab	Downregulated	INFLAMMATION AND CYTOKINE STORM
GO_BIOLOGICAL_PROCESS	regulation of cell adhesion	449	133	1.38429e-09	5.68e-08	Dexamethasone	Downregulated	LUNG DAMAGE AND PNEUMONIA PROGRESSION
GO_BIOLOGICAL_PROCESS	positive regulation of apoptotic signaling pathway	128	46	1.25779e-09	5.73774e-08	Dexamethasone	Upregulated	LUNG DAMAGE AND PNEUMONIA PROGRESSION
GO_BIOLOGICAL_PROCESS	cellular response to biotic stimulus	160	56	2.31795e-09	5.75833e-08	Tocilizumab	Downregulated	OTHER PROCESSES
GO_BIOLOGICAL_PROCESS	divalent inorganic cation homeostasis	282	84	2.32147e-09	5.75833e-08	Tocilizumab	Downregulated	OTHER PROCESSES
GO_BIOLOGICAL_PROCESS	cellular response to drug	246	76	2.34366e-09	5.79648e-08	Tocilizumab	Downregulated	OTHER PROCESSES
KEGG	04110_Cell cycle	107	39	1.49179e-08	5.82644e-08	Dexamethasone	Upregulated	OTHER PROCESSES
BED	BURNING_SENSATION	33	21	1.22612e-08	5.93701e-08	Dexamethasone	Downregulated	OTHER PROCESSES
GO_BIOLOGICAL_PROCESS	glutamate receptor signaling pathway	33	22	1.46461e-09	5.98237e-08	Dexamethasone	Downregulated	OTHER PROCESSES
GO_BIOLOGICAL_PROCESS	regulation of epithelial cell migration	152	54	2.44549e-09	6.0308e-08	Tocilizumab	Downregulated	LUNG DAMAGE AND PNEUMONIA PROGRESSION
GO_BIOLOGICAL_PROCESS	alpha-beta T cell activation	40	23	2.4552e-09	6.03723e-08	Tocilizumab	Downregulated	ADAPTIVE IMMUNE SYSTEM ACTIVATION
GO_BIOLOGICAL_PROCESS	cellular response to molecule of bacterial origin	148	53	2.49282e-09	6.09452e-08	Tocilizumab	Downregulated	OTHER PROCESSES
GO_BIOLOGICAL_PROCESS	response to mechanical stimulus	148	53	2.49282e-09	6.09452e-08	Tocilizumab	Downregulated	OTHER PROCESSES
GO_BIOLOGICAL_PROCESS	apoptotic signaling pathway	199	62	1.37102e-09	6.22025e-08	Dexamethasone	Upregulated	LUNG DAMAGE AND PNEUMONIA PROGRESSION
BEDMOTIVE	[MALARIA_IMMUNE_RESPONSE] PRE-ERYTHROCYTIC STAGE IMMUNITY - ADAPTIVE	29	20	3.37391e-09	6.25968e-08	Dexamethasone	Downregulated	OTHER PROCESSES
GO_BIOLOGICAL_PROCESS	regulation of cell-cell adhesion	278	92	1.54926e-09	6.29961e-08	Dexamethasone	Downregulated	LUNG DAMAGE AND PNEUMONIA PROGRESSION
GO_BIOLOGICAL_PROCESS	cellular calcium ion homeostasis	269	81	2.61602e-09	6.35918e-08	Tocilizumab	Downregulated	OTHER PROCESSES
GO_MOLECULAR_FUNCTION	voltage-gated calcium channel activity	38	22	7.65747e-10	6.38973e-08	Dexamethasone	Upregulated	OTHER PROCESSES
GO_BIOLOGICAL_PROCESS	myeloid leukocyte migration	92	42	1.58226e-09	6.40495e-08	Dexamethasone	Downregulated	MIGRATION OF IMMUNE CELLS TO THE PULMONARY TISSUE
KEGG	04014_Ras signaling pathway	200	70	1.19671e-08	6.71997e-08	Dexamethasone	Downregulated	OTHER PROCESSES
GO_BIOLOGICAL_PROCESS	response to hypoxia	223	78	1.73418e-09	6.89622e-08	Dexamethasone	Downregulated	LUNG DAMAGE AND PNEUMONIA PROGRESSION
GO_BIOLOGICAL_PROCESS	positive regulation of lipase activity	59	29	2.88374e-09	6.99e-08	Tocilizumab	Downregulated	OTHER PROCESSES
BEDMOTIVE	[CARDIOTOXICITY] CELL_NECROSIS_CARDIOTOXICITY	16	14	4.17344e-09	7.13577e-08	Dexamethasone	Downregulated	OTHER PROCESSES
BEDMOTIVE	[CROHN_DISEASE] INNATE RESPONSE ALTERATION-CROHN'S DISEASE-	16	14	4.17344e-09	7.13577e-08	Dexamethasone	Downregulated	OTHER PROCESSES
BEDMOTIVE	[DEPRESSION] OVERACTIVATION OF GLUTAMATE RECEPTORS	16	14	4.17344e-09	7.13577e-08	Dexamethasone	Downregulated	OTHER PROCESSES
BEDMOTIVE	[NEPHROTOXICITY] KIDNEY CELLS NECROSIS	16	14	4.17344e-09	7.13577e-08	Dexamethasone	Downregulated	OTHER PROCESSES
BED	CHEILITIS	63	29	1.92465e-08	7.16399e-08	Tocilizumab	Downregulated	OTHER PROCESSES
BEDMOTIVE	[SKIN_ERUPTIONS] INCREASE HISTAMINE PRODUCTION	18	15	4.29359e-09	7.20002e-08	Dexamethasone	Downregulated	SYMPTOMS
GO_BIOLOGICAL_PROCESS	peptidyl-serine phosphorylation	113	44	2.99889e-09	7.22792e-08	Tocilizumab	Downregulated	OTHER PROCESSES
GO_BIOLOGICAL_PROCESS	small GTPase mediated signal transduction	161	56	3.01674e-09	7.22999e-08	Tocilizumab	Downregulated	OTHER PROCESSES
GO_BIOLOGICAL_PROCESS	endocytosis	311	90	3.01238e-09	7.22999e-08	Tocilizumab	Downregulated	OTHER PROCESSES
GO_BIOLOGICAL_PROCESS	positive regulation of ERK1 and ERK2 cascade	182	61	3.07746e-09	7.35477e-08	Tocilizumab	Downregulated	OTHER PROCESSES
GO_BIOLOGICAL_PROCESS	cellular response to interleukin-15	13	12	3.14281e-09	7.469e-08	Tocilizumab	Downregulated	INFLAMMATION AND CYTOKINE STORM
GO_BIOLOGICAL_PROCESS	interleukin-15-mediated signaling pathway	13	12	3.14281e-09	7.469e-08	Tocilizumab	Downregulated	INFLAMMATION AND CYTOKINE STORM
KEGG	04150_mTOR signaling pathway	113	42	3.42515e-08	7.53532e-08	Tocilizumab	Downregulated	OTHER PROCESSES
GO_BIOLOGICAL_PROCESS	MAPK cascade	279	92	1.90989e-09	7.56164e-08	Dexamethasone	Downregulated	OTHER PROCESSES
GO_BIOLOGICAL_PROCESS	positive regulation of T cell activation	159	61	1.94043e-09	7.64904e-08	Dexamethasone	Downregulated	ADAPTIVE IMMUNE SYSTEM ACTIVATION
KEGG	04810_Regulation of actin cytoskeleton	195	38	2.54319e-09	7.75674e-08	Tocilizumab	Upregulated	OTHER PROCESSES
GO_BIOLOGICAL_PROCESS	lipid modification	129	48	3.37737e-09	8.00408e-08	Tocilizumab	Downregulated	OTHER PROCESSES
BEDMOTIVE	[LUPUS_ERYTHEMATOSUS_SYSTEMIC] B-CELL HYPERACTIVITY	32	20	3.62916e-09	8.09205e-08	Tocilizumab	Downregulated	ADAPTIVE IMMUNE SYSTEM ACTIVATION
BEDMOTIVE	[MYELODYSPLASTIC_SYNDROME] PROAPOPTOTIC SIGNALS IN EARLY MDS	27	19	4.98219e-09	8.19711e-08	Dexamethasone	Downregulated	OTHER PROCESSES
GO_BIOLOGICAL_PROCESS	response to wounding	396	120	2.18105e-09	8.56013e-08	Dexamethasone	Downregulated	LUNG DAMAGE AND PNEUMONIA PROGRESSION
GO_BIOLOGICAL_PROCESS	regulation of cytokine secretion	127	52	2.20864e-09	8.63089e-08	Dexamethasone	Downregulated	INFLAMMATION AND CYTOKINE STORM
GO_BIOLOGICAL_PROCESS	regulation of adaptive immune response based on somatic recombination of immune receptors built from immunoglobulin superfamily domains	106	42	3.72087e-09	8.7693e-08	Tocilizumab	Downregulated	ADAPTIVE IMMUNE SYSTEM ACTIVATION
GO_MOLECULAR_FUNCTION	GTPase activity	116	45	2.27352e-09	8.90262e-08	Tocilizumab	Downregulated	OTHER PROCESSES
GO_MOLECULAR_FUNCTION	protein tyrosine kinase binding	62	30	2.47525e-09	9.44403e-08	Tocilizumab	Downregulated	OTHER PROCESSES
GO_BIOLOGICAL_PROCESS	stress-activated MAPK cascade	84	36	4.09434e-09	9.56996e-08	Tocilizumab	Downregulated	OTHER PROCESSES
GO_BIOLOGICAL_PROCESS	positive regulation of phospholipase activity	50	26	4.13384e-09	9.63581e-08	Tocilizumab	Downregulated	OTHER PROCESSES
BED	ARTHRALGIA	72	34	2.02571e-08	9.6396e-08	Dexamethasone	Downregulated	OTHER PROCESSES
GO_BIOLOGICAL_PROCESS	regulation of lymphocyte differentiation	118	45	4.30084e-09	9.99768e-08	Tocilizumab	Downregulated	ADAPTIVE IMMUNE SYSTEM ACTIVATION
GO_BIOLOGICAL_PROCESS	positive regulation of cytosolic calcium ion concentration	192	63	4.37504e-09	1.01425e-07	Tocilizumab	Downregulated	LUNG DAMAGE AND PNEUMONIA PROGRESSION
BEDMOTIVE	[AGRANULOCYTOSIS] PERIFERIAL DESTRUCTION OR SECUESTRATION -AGRANULOCYTOSIS-	44	24	4.68727e-09	1.01763e-07	Tocilizumab	Downregulated	MIGRATION OF IMMUNE CELLS TO THE PULMONARY TISSUE
GO_BIOLOGICAL_PROCESS	regulation of ERK1 and ERK2 cascade	227	71	4.53865e-09	1.04932e-07	Tocilizumab	Downregulated	OTHER PROCESSES
GO_BIOLOGICAL_PROCESS	regulation of peptide secretion	297	96	2.72491e-09	1.0557e-07	Dexamethasone	Downregulated	OTHER PROCESSES
BED	GLIOBLASTOMA	120	48	2.2745e-08	1.064e-07	Dexamethasone	Downregulated	OTHER PROCESSES
BEDMOTIVE	[FEVER] INCREASED THERMOREGULATORY SET POINT	22	16	5.11594e-09	1.08222e-07	Tocilizumab	Downregulated	SYMPTOMS
GO_BIOLOGICAL_PROCESS	regulation of endothelial cell apoptotic process	41	23	4.75123e-09	1.09549e-07	Tocilizumab	Downregulated	LUNG DAMAGE AND PNEUMONIA PROGRESSION
KEGG	04930_Type II diabetes mellitus	45	23	5.04395e-08	1.09811e-07	Tocilizumab	Downregulated	OTHER PROCESSES
BED	NEURONAL_REGENERATION_ROOT_AXOTOMY_INHIBITION	184	38	4.41903e-10	1.11801e-07	Tocilizumab	Upregulated	OTHER PROCESSES
BEDMOTIVE	[SMALL_CELL_LUNG_NEOPLASMS] CELL GROWTH AND PROLIFERATION_SCLC	32	20	6.82402e-10	1.1205e-07	Dexamethasone	Upregulated	OTHER PROCESSES
GO_BIOLOGICAL_PROCESS	positive regulation of chemotaxis	103	41	4.87485e-09	1.12095e-07	Tocilizumab	Downregulated	MIGRATION OF IMMUNE CELLS TO THE PULMONARY TISSUE
GO_BIOLOGICAL_PROCESS	regulation of establishment of protein localization	448	118	4.90737e-09	1.12539e-07	Tocilizumab	Downregulated	OTHER PROCESSES
BEDMOTIVE	[SEPTIC_SHOCK] SYSTEMIC INFLAMMATORY RESPONSE (SIRS)	57	28	5.52531e-09	1.13959e-07	Tocilizumab	Downregulated	INFLAMMATION AND CYTOKINE STORM
GO_BIOLOGICAL_PROCESS	response to antibiotic	235	69	2.67524e-09	1.18792e-07	Dexamethasone	Upregulated	OTHER PROCESSES
GO_BIOLOGICAL_PROCESS	regulation of cytokine-mediated signaling pathway	114	48	3.0795e-09	1.18797e-07	Dexamethasone	Downregulated	INFLAMMATION AND CYTOKINE STORM
GO_BIOLOGICAL_PROCESS	hemopoiesis	354	93	2.69197e-09	1.18903e-07	Dexamethasone	Upregulated	OTHER PROCESSES
KEGG	04062_Chemokine signaling pathway	167	52	3.15505e-08	1.20943e-07	Dexamethasone	Upregulated	OTHER PROCESSES
GO_BIOLOGICAL_PROCESS	myeloid leukocyte migration	92	38	5.30606e-09	1.21355e-07	Tocilizumab	Downregulated	MIGRATION OF IMMUNE CELLS TO THE PULMONARY TISSUE
GO_BIOLOGICAL_PROCESS	regulation of cellular component size	193	60	2.81502e-09	1.22395e-07	Dexamethasone	Upregulated	OTHER PROCESSES
BED	HEPATITIS	109	41	3.36901e-08	1.23684e-07	Tocilizumab	Downregulated	OTHER PROCESSES
BED	MEDULLARY_APLASIA	75	32	3.43969e-08	1.24573e-07	Tocilizumab	Downregulated	OTHER PROCESSES
GO_BIOLOGICAL_PROCESS	cellular divalent inorganic cation homeostasis	273	81	5.62001e-09	1.2819e-07	Tocilizumab	Downregulated	OTHER PROCESSES
GO_BIOLOGICAL_PROCESS	regulation of anatomical structure size	296	86	5.65423e-09	1.28626e-07	Tocilizumab	Downregulated	OTHER PROCESSES
GO_BIOLOGICAL_PROCESS	positive regulation of endopeptidase activity	106	27	1.36899e-09	1.29161e-07	Tocilizumab	Upregulated	OTHER PROCESSES
GO_BIOLOGICAL_PROCESS	cellular response to interferon-gamma	115	44	5.69697e-09	1.29253e-07	Tocilizumab	Downregulated	VIRAL INFECTION
GO_BIOLOGICAL_PROCESS	positive regulation of cell development	324	92	5.71656e-09	1.29352e-07	Tocilizumab	Downregulated	OTHER PROCESSES
KEGG	04961_Endocrine and other factor-regulated calcium reabsorption	36	20	6.13708e-08	1.32232e-07	Tocilizumab	Downregulated	OTHER PROCESSES
GO_BIOLOGICAL_PROCESS	cellular response to oxygen levels	119	45	5.8693e-09	1.32456e-07	Tocilizumab	Downregulated	LUNG DAMAGE AND PNEUMONIA PROGRESSION
GO_BIOLOGICAL_PROCESS	Ras protein signal transduction	127	47	6.06185e-09	1.3644e-07	Tocilizumab	Downregulated	OTHER PROCESSES
GO_BIOLOGICAL_PROCESS	regulation of reactive oxygen species metabolic process	131	48	6.08636e-09	1.3663e-07	Tocilizumab	Downregulated	LUNG DAMAGE AND PNEUMONIA PROGRESSION
GO_BIOLOGICAL_PROCESS	cellular response to external stimulus	234	80	3.60624e-09	1.37939e-07	Dexamethasone	Downregulated	OTHER PROCESSES
BED	STEVENS_JOHNSON_SYNDROME	51	25	3.88553e-08	1.38843e-07	Tocilizumab	Downregulated	OTHER PROCESSES
GO_BIOLOGICAL_PROCESS	regulation of lymphocyte differentiation	118	49	3.69139e-09	1.406e-07	Dexamethasone	Downregulated	ADAPTIVE IMMUNE SYSTEM ACTIVATION
GO_MOLECULAR_FUNCTION	guanyl-nucleotide exchange factor activity	183	61	3.91861e-09	1.42217e-07	Tocilizumab	Downregulated	OTHER PROCESSES
GO_BIOLOGICAL_PROCESS	phagocytosis	140	48	3.34459e-09	1.42452e-07	Dexamethasone	Upregulated	MIGRATION OF IMMUNE CELLS TO THE PULMONARY TISSUE
GO_BIOLOGICAL_PROCESS	protein kinase B signaling	30	19	6.55828e-09	1.46068e-07	Tocilizumab	Downregulated	OTHER PROCESSES
BEDMOTIVE	[COLORECTAL_NEOPLASMS] CELL GROWTH AND PROLIFERATION_COLORECTAL_NEOPLASMS	27	18	1.06753e-09	1.46074e-07	Dexamethasone	Upregulated	OTHER PROCESSES
GO_BIOLOGICAL_PROCESS	vascular endothelial growth factor receptor signaling pathway	64	29	3.47236e-09	1.47144e-07	Dexamethasone	Upregulated	FIBROSIS AND REMODELLING
GO_BIOLOGICAL_PROCESS	regulation of catabolic process	498	120	3.49635e-09	1.47412e-07	Dexamethasone	Upregulated	OTHER PROCESSES
GO_BIOLOGICAL_PROCESS	ERBB signaling pathway	57	27	3.62874e-09	1.52225e-07	Dexamethasone	Upregulated	OTHER PROCESSES
GO_BIOLOGICAL_PROCESS	positive regulation of leukocyte migration	91	41	4.03714e-09	1.52733e-07	Dexamethasone	Downregulated	MIGRATION OF IMMUNE CELLS TO THE PULMONARY TISSUE
GO_BIOLOGICAL_PROCESS	regulation of leukocyte mediated immunity	136	54	4.04378e-09	1.52733e-07	Dexamethasone	Downregulated	INFLAMMATION AND CYTOKINE STORM
GO_BIOLOGICAL_PROCESS	positive regulation of peptidyl-tyrosine phosphorylation	156	54	7.08858e-09	1.57467e-07	Tocilizumab	Downregulated	OTHER PROCESSES
BEDMOTIVE	[MELANOMA] CELL GROWTH AND PROLIFERATION_MELANOMA	33	20	7.83175e-09	1.5759e-07	Tocilizumab	Downregulated	OTHER PROCESSES
BEDMOTIVE	[MENOPAUSE] DEREGULATED IMMUNE RESPONSE	23	17	1.00165e-08	1.58807e-07	Dexamethasone	Downregulated	INFLAMMATION AND CYTOKINE STORM
BEDMOTIVE	[LOWER_FEMALE_GENITAL_TRACT_INFECTION] RESPONSES TO VIRAL OR BACTERIAL ENTRY IN TO VAGINA	38	23	9.89804e-09	1.58807e-07	Dexamethasone	Downregulated	OTHER PROCESSES
GO_BIOLOGICAL_PROCESS	positive regulation of T cell proliferation	75	36	4.44057e-09	1.66328e-07	Dexamethasone	Downregulated	ADAPTIVE IMMUNE SYSTEM ACTIVATION
BEDMOTIVE	[PNEUMONITIS] EPITHELIAL CHANGES, TISSUE DAMAGE AND FIBROSIS	36	21	8.64588e-09	1.6983e-07	Tocilizumab	Downregulated	LUNG DAMAGE AND PNEUMONIA PROGRESSION
GO_BIOLOGICAL_PROCESS	regulation of epithelial cell apoptotic process	61	29	7.66923e-09	1.69921e-07	Tocilizumab	Downregulated	LUNG DAMAGE AND PNEUMONIA PROGRESSION
BEDMOTIVE	[GOUT] INFLAMMATION INDUCED BY MONOSODIUM URATE (MSU) CRYSTALS	42	23	8.92333e-09	1.71203e-07	Tocilizumab	Downregulated	OTHER PROCESSES
GO_BIOLOGICAL_PROCESS	endocytosis	311	84	4.14535e-09	1.72166e-07	Dexamethasone	Upregulated	OTHER PROCESSES
GO_BIOLOGICAL_PROCESS	regulation of protein transport	417	111	7.89402e-09	1.73996e-07	Tocilizumab	Downregulated	OTHER PROCESSES
KEGG	05222_Small cell lung cancer	85	23	6.71518e-09	1.75554e-07	Tocilizumab	Upregulated	OTHER PROCESSES
BED	PULMONARY_ARTERIAL_HYPERTENSION	45	23	5.04395e-08	1.76861e-07	Tocilizumab	Downregulated	HYPERTENSION
BED	MACULAR_DEGENERATION	164	54	5.08145e-08	1.76861e-07	Tocilizumab	Downregulated	OTHER PROCESSES
GO_BIOLOGICAL_PROCESS	cellular response to organic cyclic compound	364	100	8.07609e-09	1.77549e-07	Tocilizumab	Downregulated	OTHER PROCESSES
GO_BIOLOGICAL_PROCESS	response to interferon-gamma	128	47	8.12927e-09	1.78257e-07	Tocilizumab	Downregulated	VIRAL INFECTION
GO_BIOLOGICAL_PROCESS	positive regulation of lymphocyte mediated immunity	68	31	8.27718e-09	1.81034e-07	Tocilizumab	Downregulated	ADAPTIVE IMMUNE SYSTEM ACTIVATION
BEDMOTIVE	[SEPTIC_SHOCK] ENDOTHELIAL DYSFUNCTION	41	24	1.19771e-08	1.86501e-07	Dexamethasone	Downregulated	LUNG DAMAGE AND PNEUMONIA PROGRESSION
KEGG	05222_Small cell lung cancer	85	34	8.86528e-08	1.89066e-07	Tocilizumab	Downregulated	OTHER PROCESSES
GO_BIOLOGICAL_PROCESS	regulation of protein secretion	280	82	8.79845e-09	1.91451e-07	Tocilizumab	Downregulated	OTHER PROCESSES
KEGG	04270_Vascular smooth muscle contraction	89	35	9.48947e-08	2.00333e-07	Tocilizumab	Downregulated	OTHER PROCESSES
GO_BIOLOGICAL_PROCESS	positive regulation of immune effector process	149	52	9.87312e-09	2.14287e-07	Tocilizumab	Downregulated	INFLAMMATION AND CYTOKINE STORM
BED	ARDS_Pulmonary fibrosis	22	15	6.29922e-08	2.15651e-07	Tocilizumab	Downregulated	ARDS
BED	LOWER_FEMALE_GENITAL_TRACT_INFECTION	52	25	6.35687e-08	2.15651e-07	Tocilizumab	Downregulated	OTHER PROCESSES
KEGG	04720_Long-term potentiation	67	29	1.03884e-07	2.17117e-07	Tocilizumab	Downregulated	OTHER PROCESSES
GO_BIOLOGICAL_PROCESS	regulation of hemopoiesis	283	48	2.46855e-09	2.17166e-07	Tocilizumab	Upregulated	OTHER PROCESSES
BEDMOTIVE	[MYOCARDITIS] MYOCARDITIS AUTOIMMUNE RESPONSE	28	18	1.17551e-08	2.20409e-07	Tocilizumab	Downregulated	INFLAMMATION AND CYTOKINE STORM
GO_BIOLOGICAL_PROCESS	regulation of secretion	483	124	1.02543e-08	2.21994e-07	Tocilizumab	Downregulated	OTHER PROCESSES
GO_BIOLOGICAL_PROCESS	membrane organization	338	89	5.43842e-09	2.23645e-07	Dexamethasone	Upregulated	OTHER PROCESSES
GO_BIOLOGICAL_PROCESS	regulation of leukocyte migration	123	50	6.06071e-09	2.25144e-07	Dexamethasone	Downregulated	MIGRATION OF IMMUNE CELLS TO THE PULMONARY TISSUE
GO_BIOLOGICAL_PROCESS	cellular response to lipopolysaccharide	141	50	1.04301e-08	2.25227e-07	Tocilizumab	Downregulated	OTHER PROCESSES
KEGG	05414_Dilated cardiomyopathy	71	29	6.08675e-08	2.29083e-07	Dexamethasone	Upregulated	OTHER PROCESSES
GO_MOLECULAR_FUNCTION	protein kinase activity	422	106	2.90794e-09	2.2988e-07	Dexamethasone	Upregulated	OTHER PROCESSES
BEDMOTIVE	[STROKE] ARTERIAL OCCLUSION DUE TO ATHEROSCLEROSIS_STROKE	47	26	1.50754e-08	2.30628e-07	Dexamethasone	Downregulated	OTHER PROCESSES
BEDMOTIVE	[EDEMA] SODIUM AND WATER RETENTION	85	35	1.98397e-09	2.32691e-07	Dexamethasone	Upregulated	LUNG DAMAGE AND PNEUMONIA PROGRESSION
GO_MOLECULAR_FUNCTION	phosphotyrosine residue binding	34	20	3.137e-09	2.35589e-07	Dexamethasone	Upregulated	OTHER PROCESSES
KEGG	04750_Inflammatory mediator regulation of TRP channels	79	31	6.46915e-08	2.39128e-07	Dexamethasone	Upregulated	INFLAMMATION AND CYTOKINE STORM
BED	ACNE_VULGARIS	77	32	7.3264e-08	2.39448e-07	Tocilizumab	Downregulated	OTHER PROCESSES
BED	OSTEOARTHRITIS	77	32	7.3264e-08	2.39448e-07	Tocilizumab	Downregulated	OTHER PROCESSES
BED	NEURONAL_AGEING	157	52	7.27663e-08	2.39448e-07	Tocilizumab	Downregulated	OTHER PROCESSES
GO_BIOLOGICAL_PROCESS	regulation of apoptotic signaling pathway	284	48	2.78747e-09	2.41952e-07	Tocilizumab	Upregulated	LUNG DAMAGE AND PNEUMONIA PROGRESSION
GO_BIOLOGICAL_PROCESS	regulation of dephosphorylation	99	43	6.67435e-09	2.46924e-07	Dexamethasone	Downregulated	OTHER PROCESSES
BEDMOTIVE	[MYOCARDIAL_INFARCTION] ARTERIAL OCCLUSION DUE TO ATHEROSCLEROSIS	53	28	1.64369e-08	2.47121e-07	Dexamethasone	Downregulated	OTHER PROCESSES
GO_BIOLOGICAL_PROCESS	response to oxygen levels	248	44	2.89599e-09	2.48064e-07	Tocilizumab	Upregulated	LUNG DAMAGE AND PNEUMONIA PROGRESSION
GO_MOLECULAR_FUNCTION	protein serine/threonine/tyrosine kinase activity	33	20	7.83175e-09	2.5334e-07	Tocilizumab	Downregulated	OTHER PROCESSES
BED	CYTOKINE_RELEASE_SYNDROME	20	15	5.60889e-08	2.58009e-07	Dexamethasone	Downregulated	INFLAMMATION AND CYTOKINE STORM
GO_BIOLOGICAL_PROCESS	positive regulation of peptidase activity	117	28	3.12069e-09	2.60458e-07	Tocilizumab	Upregulated	OTHER PROCESSES
KEGG	04730_Long-term depression	52	27	4.81985e-08	2.63887e-07	Dexamethasone	Downregulated	OTHER PROCESSES
BED	NEPHROTOXICITY	116	42	8.18497e-08	2.64286e-07	Tocilizumab	Downregulated	OTHER PROCESSES
BEDMOTIVE	[VASCULAR_AGING] HYPERPERMEABILITY	43	23	2.6244e-09	2.69329e-07	Dexamethasone	Upregulated	MIGRATION OF IMMUNE CELLS TO THE PULMONARY TISSUE
GO_BIOLOGICAL_PROCESS	regulation of peptide transport	435	114	1.27057e-08	2.73671e-07	Tocilizumab	Downregulated	OTHER PROCESSES
GO_BIOLOGICAL_PROCESS	positive regulation of immune effector process	149	57	7.56209e-09	2.77492e-07	Dexamethasone	Downregulated	INFLAMMATION AND CYTOKINE STORM
BED	NEPHROTOXICITY	116	46	6.13305e-08	2.77495e-07	Dexamethasone	Downregulated	OTHER PROCESSES
KEGG	04140_Regulation of autophagy	100	36	7.79801e-08	2.83191e-07	Dexamethasone	Upregulated	OTHER PROCESSES
KEGG	05132_Salmonella infection	53	24	8.07874e-08	2.88327e-07	Dexamethasone	Upregulated	OTHER PROCESSES
KEGG	04310_Wnt signaling pathway	126	42	8.23217e-08	2.88824e-07	Dexamethasone	Upregulated	OTHER PROCESSES
GO_BIOLOGICAL_PROCESS	positive regulation of DNA-binding transcription factor activity	197	63	1.35713e-08	2.89384e-07	Tocilizumab	Downregulated	OTHER PROCESSES
BEDMOTIVE	[STEVENS_JOHNSON_SYNDROME] IMMUNE SIGNALS MEDIATING INFLAMMATORY SJS RESPONSE	17	14	1.96212e-08	2.89995e-07	Dexamethasone	Downregulated	OTHER PROCESSES
BEDMOTIVE	[ARTHRALGIA] ACTIVATION OF NERVE TRANSMISSION	72	34	2.02571e-08	2.94404e-07	Dexamethasone	Downregulated	OTHER PROCESSES
BEDMOTIVE	[INFLAMMATION] LEUKOCYTE EXTRAVASATION AT INFLAMMED SITE	43	23	1.63008e-08	2.98847e-07	Tocilizumab	Downregulated	INFLAMMATION AND CYTOKINE STORM
GO_BIOLOGICAL_PROCESS	positive regulation of leukocyte mediated immunity	91	37	1.41047e-08	2.99596e-07	Tocilizumab	Downregulated	INFLAMMATION AND CYTOKINE STORM
GO_BIOLOGICAL_PROCESS	regulation of tumor necrosis factor superfamily cytokine production	103	44	8.2916e-09	3.0303e-07	Dexamethasone	Downregulated	INFLAMMATION AND CYTOKINE STORM
GO_BIOLOGICAL_PROCESS	positive regulation of growth	163	55	1.44554e-08	3.05936e-07	Tocilizumab	Downregulated	OTHER PROCESSES
GO_BIOLOGICAL_PROCESS	response to peptide	335	88	7.58826e-09	3.07509e-07	Dexamethasone	Upregulated	OTHER PROCESSES
GO_BIOLOGICAL_PROCESS	regulation of inflammatory response	269	79	1.46338e-08	3.0818e-07	Tocilizumab	Downregulated	INFLAMMATION AND CYTOKINE STORM
GO_BIOLOGICAL_PROCESS	regulation of cellular response to stress	436	114	1.46313e-08	3.0818e-07	Tocilizumab	Downregulated	OTHER PROCESSES
BED	HYPERSENSITIVITY	43	22	9.67159e-08	3.0857e-07	Tocilizumab	Downregulated	OTHER PROCESSES
BED	STROKE	62	30	6.96876e-08	3.10222e-07	Dexamethasone	Downregulated	OTHER PROCESSES
GO_BIOLOGICAL_PROCESS	regulation of T cell proliferation	117	48	8.59368e-09	3.12803e-07	Dexamethasone	Downregulated	ADAPTIVE IMMUNE SYSTEM ACTIVATION
GO_BIOLOGICAL_PROCESS	regulation of MAP kinase activity	260	73	7.81761e-09	3.13757e-07	Dexamethasone	Upregulated	OTHER PROCESSES
GO_BIOLOGICAL_PROCESS	positive regulation of organelle organization	368	100	1.50796e-08	3.16003e-07	Tocilizumab	Downregulated	OTHER PROCESSES
GO_BIOLOGICAL_PROCESS	regulation of peptide secretion	297	85	1.52997e-08	3.19828e-07	Tocilizumab	Downregulated	OTHER PROCESSES
GO_BIOLOGICAL_PROCESS	intrinsic apoptotic signaling pathway	105	39	8.05725e-09	3.20295e-07	Dexamethasone	Upregulated	OTHER PROCESSES
GO_BIOLOGICAL_PROCESS	regulation of peptidyl-tyrosine phosphorylation	195	69	9.12786e-09	3.30912e-07	Dexamethasone	Downregulated	OTHER PROCESSES
GO_BIOLOGICAL_PROCESS	response to decreased oxygen levels	233	42	4.18168e-09	3.31984e-07	Tocilizumab	Upregulated	LUNG DAMAGE AND PNEUMONIA PROGRESSION
GO_BIOLOGICAL_PROCESS	positive regulation of tyrosine phosphorylation of STAT protein	61	31	9.48403e-09	3.42449e-07	Dexamethasone	Downregulated	OTHER PROCESSES
GO_BIOLOGICAL_PROCESS	positive regulation of programmed cell death	427	125	1.03037e-08	3.70563e-07	Dexamethasone	Downregulated	LUNG DAMAGE AND PNEUMONIA PROGRESSION
GO_BIOLOGICAL_PROCESS	gland development	296	80	9.72919e-09	3.8311e-07	Dexamethasone	Upregulated	OTHER PROCESSES
GO_BIOLOGICAL_PROCESS	regulation of ERK1 and ERK2 cascade	227	77	1.07141e-08	3.83796e-07	Dexamethasone	Downregulated	OTHER PROCESSES
GO_BIOLOGICAL_PROCESS	response to interleukin-15	14	12	1.87715e-08	3.91442e-07	Tocilizumab	Downregulated	INFLAMMATION AND CYTOKINE STORM
KEGG	04520_Adherens junction	65	27	1.15047e-07	3.96912e-07	Dexamethasone	Upregulated	LUNG DAMAGE AND PNEUMONIA PROGRESSION
GO_BIOLOGICAL_PROCESS	peptidyl-serine modification	119	44	1.93032e-08	4.01545e-07	Tocilizumab	Downregulated	OTHER PROCESSES
KEGG	04010_MAPK signaling pathway	269	85	7.5691e-08	4.04301e-07	Dexamethasone	Downregulated	OTHER PROCESSES
BED	GOUT	57	26	1.32514e-07	4.17808e-07	Tocilizumab	Downregulated	OTHER PROCESSES
GO_BIOLOGICAL_PROCESS	regulation of tissue remodeling	53	26	2.02807e-08	4.2085e-07	Tocilizumab	Downregulated	FIBROSIS AND REMODELLING
BEDMOTIVE	[THROMBOCYTOPENIA_IMMUNE_PRIMARY] ABNORMAL CELLULAR IMMUNITY	21	15	2.35311e-08	4.22025e-07	Tocilizumab	Downregulated	INFLAMMATION AND CYTOKINE STORM
GO_BIOLOGICAL_PROCESS	regulation of neuron death	223	65	1.09584e-08	4.29487e-07	Dexamethasone	Upregulated	OTHER PROCESSES
KEGG	04912_GnRH signaling pathway	81	31	1.27324e-07	4.32068e-07	Dexamethasone	Upregulated	OTHER PROCESSES
BEDMOTIVE	[NEURONAL_REGENERATION_ROOT_AXOTOMY_INHIBITION] APOPTOSIS MANAGEMENT IN NEURONAL REGENERATION	44	23	4.74613e-09	4.32953e-07	Dexamethasone	Upregulated	OTHER PROCESSES
GO_BIOLOGICAL_PROCESS	positive regulation of transferase activity	450	130	1.24171e-08	4.39567e-07	Dexamethasone	Downregulated	OTHER PROCESSES
GO_BIOLOGICAL_PROCESS	response to inorganic substance	353	91	1.12994e-08	4.4078e-07	Dexamethasone	Upregulated	OTHER PROCESSES
GO_BIOLOGICAL_PROCESS	glycerolipid biosynthetic process	96	38	2.15525e-08	4.46153e-07	Tocilizumab	Downregulated	OTHER PROCESSES
GO_BIOLOGICAL_PROCESS	positive regulation of apoptotic process	424	124	1.26969e-08	4.47714e-07	Dexamethasone	Downregulated	LUNG DAMAGE AND PNEUMONIA PROGRESSION
KEGG	04070_Phosphatidylinositol signaling system	32	18	2.21242e-07	4.57817e-07	Tocilizumab	Downregulated	OTHER PROCESSES
GO_BIOLOGICAL_PROCESS	regulation of T-helper 1 type immune response	21	16	1.33989e-08	4.70628e-07	Dexamethasone	Downregulated	ADAPTIVE IMMUNE SYSTEM ACTIVATION
GO_BIOLOGICAL_PROCESS	cellular response to organic cyclic compound	364	93	1.24263e-08	4.80255e-07	Dexamethasone	Upregulated	OTHER PROCESSES
GO_BIOLOGICAL_PROCESS	response to growth factor	359	92	1.27842e-08	4.89552e-07	Dexamethasone	Upregulated	OTHER PROCESSES
GO_BIOLOGICAL_PROCESS	positive regulation of inflammatory response	104	40	2.39339e-08	4.93049e-07	Tocilizumab	Downregulated	INFLAMMATION AND CYTOKINE STORM
GO_BIOLOGICAL_PROCESS	anatomical structure formation involved in morphogenesis	487	116	1.3702e-08	5.17746e-07	Dexamethasone	Upregulated	FIBROSIS AND REMODELLING
BEDMOTIVE	[LUPUS_ERYTHEMATOSUS_SYSTEMIC] B-CELL HYPERACTIVITY	32	19	6.32387e-09	5.1919e-07	Dexamethasone	Upregulated	ADAPTIVE IMMUNE SYSTEM ACTIVATION
GO_MOLECULAR_FUNCTION	protein tyrosine kinase activity	151	52	1.66012e-08	5.25587e-07	Tocilizumab	Downregulated	OTHER PROCESSES
BEDMOTIVE	[NON_SMALL_CELL_LUNG_NEOPLASMS] EVADING APOPTOSIS_NSCLC	32	19	3.01601e-08	5.29406e-07	Tocilizumab	Downregulated	OTHER PROCESSES
BEDMOTIVE	[SEPTIC_SHOCK] ENDOTHELIAL DYSFUNCTION	41	22	3.11376e-08	5.35177e-07	Tocilizumab	Downregulated	LUNG DAMAGE AND PNEUMONIA PROGRESSION
GO_BIOLOGICAL_PROCESS	regulation of lipid storage	29	18	2.63632e-08	5.40478e-07	Tocilizumab	Downregulated	OTHER PROCESSES
GO_BIOLOGICAL_PROCESS	inositol lipid-mediated signaling	47	24	2.63109e-08	5.40478e-07	Tocilizumab	Downregulated	OTHER PROCESSES
GO_BIOLOGICAL_PROCESS	regulation of lipid transport	78	33	2.69764e-08	5.5172e-07	Tocilizumab	Downregulated	OTHER PROCESSES
BEDMOTIVE	[CYSTIC_FIBROSIS] AIRWAY INFLAMMATION IN CYSTIC FIBROSIS	40	23	3.88039e-08	5.54705e-07	Dexamethasone	Downregulated	INFLAMMATION AND CYTOKINE STORM
BED	GOUT	57	28	1.27338e-07	5.57861e-07	Dexamethasone	Downregulated	OTHER PROCESSES
BEDMOTIVE	[VASCULAR_AGING] INFLAMMATORY ENVIRONMENT_VASCULAR_AGING	22	16	4.0716e-08	5.72651e-07	Dexamethasone	Downregulated	OTHER PROCESSES
GO_BIOLOGICAL_PROCESS	positive regulation of peptidyl-serine phosphorylation of STAT protein	19	15	1.69096e-08	5.82608e-07	Dexamethasone	Downregulated	OTHER PROCESSES
GO_BIOLOGICAL_PROCESS	regulation of peptidyl-serine phosphorylation of STAT protein	19	15	1.69096e-08	5.82608e-07	Dexamethasone	Downregulated	OTHER PROCESSES
GO_BIOLOGICAL_PROCESS	signal transduction by protein phosphorylation	290	92	1.70288e-08	5.84483e-07	Dexamethasone	Downregulated	OTHER PROCESSES
GO_BIOLOGICAL_PROCESS	multicellular organismal homeostasis	183	59	2.86563e-08	5.84671e-07	Tocilizumab	Downregulated	OTHER PROCESSES
GO_BIOLOGICAL_PROCESS	response to tumor necrosis factor	149	51	2.88087e-08	5.86375e-07	Tocilizumab	Downregulated	INFLAMMATION AND CYTOKINE STORM
GO_BIOLOGICAL_PROCESS	blood vessel development	309	82	1.56712e-08	5.89293e-07	Dexamethasone	Upregulated	OTHER PROCESSES
GO_BIOLOGICAL_PROCESS	lipid metabolic process	496	125	2.93325e-08	5.95611e-07	Tocilizumab	Downregulated	OTHER PROCESSES
BEDMOTIVE	[NASOPHARYNGITIS] INCREASED VASCULAR PERMEABILITY -NASOPHARYNGITIS-	43	24	4.32164e-08	5.9817e-07	Dexamethasone	Downregulated	SYMPTOMS
BED	PULMONARY_ARTERIAL_HYPERTENSION	45	24	1.39242e-07	6.00483e-07	Dexamethasone	Downregulated	HYPERTENSION
BEDMOTIVE	[ACUTE_MYELOID_LEUKEMIA] MICROENVIRONMENT INFLUENCE IN AML	19	14	3.74041e-08	6.05066e-07	Tocilizumab	Downregulated	OTHER PROCESSES
BEDMOTIVE	[SMALL_CELL_LUNG_NEOPLASMS] SUSTAINED ANGIOGENESIS_SCLC	19	14	3.74041e-08	6.05066e-07	Tocilizumab	Downregulated	OTHER PROCESSES
BEDMOTIVE	[RENAL_CELL_CARCINOMA] INTERACTION BETWEEN RCC AND MICROENVIRONMENT	24	16	3.65454e-08	6.05066e-07	Tocilizumab	Downregulated	OTHER PROCESSES
GO_BIOLOGICAL_PROCESS	cellular response to mechanical stimulus	64	29	2.9882e-08	6.05324e-07	Tocilizumab	Downregulated	OTHER PROCESSES
GO_BIOLOGICAL_PROCESS	positive regulation of peptidyl-serine phosphorylation	82	34	3.05629e-08	6.17646e-07	Tocilizumab	Downregulated	OTHER PROCESSES
BED	ANDROGENETIC_ALOPECIA	140	47	1.98381e-07	6.18212e-07	Tocilizumab	Downregulated	OTHER PROCESSES
BED	VASCULAR_REPAIR	38	20	2.039e-07	6.20967e-07	Tocilizumab	Downregulated	FIBROSIS AND REMODELLING
BED	VASCULAR_REPAIR_INHIBITION	38	20	2.039e-07	6.20967e-07	Tocilizumab	Downregulated	FIBROSIS AND REMODELLING
GO_BIOLOGICAL_PROCESS	regulation of phospholipase C activity	41	22	3.11376e-08	6.26285e-07	Tocilizumab	Downregulated	OTHER PROCESSES
GO_BIOLOGICAL_PROCESS	regulation of vascular smooth muscle cell proliferation	41	22	3.11376e-08	6.26285e-07	Tocilizumab	Downregulated	OTHER PROCESSES
BED	ACUTE_LYMPHOCYTIC_LEUKEMIA	191	37	4.96488e-09	6.28057e-07	Tocilizumab	Upregulated	OTHER PROCESSES
BED	NEURONAL_DEGENERATION_ROOT_AVULSION	238	69	2.19673e-07	6.61486e-07	Tocilizumab	Downregulated	OTHER PROCESSES
GO_BIOLOGICAL_PROCESS	adaptive immune response	210	72	1.98397e-08	6.7343e-07	Dexamethasone	Downregulated	ADAPTIVE IMMUNE SYSTEM ACTIVATION
GO_BIOLOGICAL_PROCESS	cell activation involved in immune response	341	104	1.98441e-08	6.7343e-07	Dexamethasone	Downregulated	INFLAMMATION AND CYTOKINE STORM
GO_BIOLOGICAL_PROCESS	chemotaxis	358	108	1.99466e-08	6.74374e-07	Dexamethasone	Downregulated	MIGRATION OF IMMUNE CELLS TO THE PULMONARY TISSUE
GO_BIOLOGICAL_PROCESS	morphogenesis of an epithelium	250	70	1.8362e-08	6.84312e-07	Dexamethasone	Upregulated	FIBROSIS AND REMODELLING
GO_BIOLOGICAL_PROCESS	signal transduction by protein phosphorylation	290	78	1.90988e-08	7.08607e-07	Dexamethasone	Upregulated	OTHER PROCESSES
GO_BIOLOGICAL_PROCESS	negative regulation of cell proliferation	436	106	1.9954e-08	7.37063e-07	Dexamethasone	Upregulated	OTHER PROCESSES
GO_MOLECULAR_FUNCTION	transcription factor binding	454	110	1.26686e-08	7.61129e-07	Dexamethasone	Upregulated	OTHER PROCESSES
BED	CARDIAC_VALVE_DISEASE	61	29	1.87492e-07	7.72354e-07	Dexamethasone	Downregulated	OTHER PROCESSES
BED	DRUG_HYPERSENSITIVITY	61	29	1.87492e-07	7.72354e-07	Dexamethasone	Downregulated	OTHER PROCESSES
BED	RHINITIS	61	29	1.87492e-07	7.72354e-07	Dexamethasone	Downregulated	SYMPTOMS
GO_BIOLOGICAL_PROCESS	defense response to virus	99	42	2.3239e-08	7.76956e-07	Dexamethasone	Downregulated	VIRAL INFECTION
GO_BIOLOGICAL_PROCESS	positive regulation of adaptive immune response	79	33	3.93267e-08	7.87274e-07	Tocilizumab	Downregulated	ADAPTIVE IMMUNE SYSTEM ACTIVATION
GO_BIOLOGICAL_PROCESS	granulocyte chemotaxis	66	32	2.38712e-08	7.95148e-07	Dexamethasone	Downregulated	MIGRATION OF IMMUNE CELLS TO THE PULMONARY TISSUE
GO_BIOLOGICAL_PROCESS	activation of MAPK activity	121	42	2.18168e-08	7.98803e-07	Dexamethasone	Upregulated	OTHER PROCESSES
BED	MYXOMATOUS_MITRAL_VALVE_DISEASE_CANINE	109	43	1.97794e-07	8.02809e-07	Dexamethasone	Downregulated	OTHER PROCESSES
BEDMOTIVE	[OVARIAN_NEOPLASMS] CELL GROWTH AND PROLIFERATION_OVARIAN_NEOPLASMS	49	24	1.18069e-08	8.09449e-07	Dexamethasone	Upregulated	OTHER PROCESSES
BEDMOTIVE	[CHRONIC_LYMPHOCYTIC_LEUKEMIA] IMBALANCE BETWEEN CELL GENERATION AND CELL DEATH RATE	86	34	1.18312e-08	8.09449e-07	Dexamethasone	Upregulated	ADAPTIVE IMMUNE SYSTEM ACTIVATION
GO_BIOLOGICAL_PROCESS	positive regulation of establishment of protein localization	284	81	4.05776e-08	8.1041e-07	Tocilizumab	Downregulated	OTHER PROCESSES
BED	PROSTATIC_HYPERPLASIA	45	22	2.73428e-07	8.14208e-07	Tocilizumab	Downregulated	OTHER PROCESSES
GO_BIOLOGICAL_PROCESS	regulation of production of molecular mediator of immune response	98	38	4.16863e-08	8.30602e-07	Tocilizumab	Downregulated	INFLAMMATION AND CYTOKINE STORM
GO_BIOLOGICAL_PROCESS	regulation of lipid metabolic process	261	76	4.19215e-08	8.33337e-07	Tocilizumab	Downregulated	OTHER PROCESSES
BED	MENOPAUSE	37	21	2.08389e-07	8.33556e-07	Dexamethasone	Downregulated	OTHER PROCESSES
GO_BIOLOGICAL_PROCESS	positive regulation of phosphatidylinositol 3-kinase signaling	63	31	2.54664e-08	8.38997e-07	Dexamethasone	Downregulated	OTHER PROCESSES
GO_BIOLOGICAL_PROCESS	regulation of response to cytokine stimulus	124	49	2.58615e-08	8.48916e-07	Dexamethasone	Downregulated	INFLAMMATION AND CYTOKINE STORM
BEDMOTIVE	[LEUKOCYTOSIS] INHIBIT LEUCOCYTE PROGRAMMED CELL DEATH OR SECUESTRATION_CHRONIC MYELOGENOUS LEUKEMIA	30	18	5.60707e-08	8.72799e-07	Tocilizumab	Downregulated	OTHER PROCESSES
BEDMOTIVE	[MULTIPLE_SCLEROSIS] REMYELINATION	30	18	5.60707e-08	8.72799e-07	Tocilizumab	Downregulated	OTHER PROCESSES
GO_BIOLOGICAL_PROCESS	regulation of cell killing	58	27	4.45053e-08	8.82637e-07	Tocilizumab	Downregulated	ADAPTIVE IMMUNE SYSTEM ACTIVATION
GO_BIOLOGICAL_PROCESS	interleukin-1-mediated signaling pathway	48	24	4.47064e-08	8.84564e-07	Tocilizumab	Downregulated	INFLAMMATION AND CYTOKINE STORM
GO_BIOLOGICAL_PROCESS	taxis	360	108	2.78395e-08	9.08512e-07	Dexamethasone	Downregulated	OTHER PROCESSES
BED	COAG_Inflammatory cytokine storm	19	14	2.31072e-07	9.09691e-07	Dexamethasone	Downregulated	INFLAMMATION AND CYTOKINE STORM
BED	ALZHEIMER_DISEASE	68	31	2.34015e-07	9.09691e-07	Dexamethasone	Downregulated	OTHER PROCESSES
BED	FEVER	29	18	2.42903e-07	9.31127e-07	Dexamethasone	Downregulated	SYMPTOMS
BED	PAIN_NEUROPATHIC	85	36	2.48621e-07	9.39993e-07	Dexamethasone	Downregulated	OTHER PROCESSES
BEDMOTIVE	[MULTIPLE_SCLEROSIS] REMYELINATION	30	19	6.95112e-08	9.4709e-07	Dexamethasone	Downregulated	OTHER PROCESSES
GO_BIOLOGICAL_PROCESS	regulation of chemotaxis	139	53	2.93383e-08	9.52649e-07	Dexamethasone	Downregulated	MIGRATION OF IMMUNE CELLS TO THE PULMONARY TISSUE
BEDMOTIVE	[VASCULAR_AGING] INFLAMMATORY ENVIRONMENT_VASCULAR_AGING	22	15	6.29922e-08	9.6238e-07	Tocilizumab	Downregulated	OTHER PROCESSES
BEDMOTIVE	[ACNE_VULGARIS; ACNE_VULGARIS_ALL] INFECTION WITH P. ACNES	18	14	7.32681e-08	9.72978e-07	Dexamethasone	Downregulated	OTHER PROCESSES
BEDMOTIVE	[DERMATITIS] IMMUNE RESPONSE IN EPITHELIUM	25	17	7.36428e-08	9.72978e-07	Dexamethasone	Downregulated	INFLAMMATION AND CYTOKINE STORM
KEGG	04723_Retrograde endocannabinoid signaling	61	29	1.87492e-07	9.77636e-07	Dexamethasone	Downregulated	OTHER PROCESSES
GO_MOLECULAR_FUNCTION	protein tyrosine kinase activity	151	57	1.33455e-08	9.86403e-07	Dexamethasone	Downregulated	OTHER PROCESSES
GO_BIOLOGICAL_PROCESS	positive regulation of cell migration	333	86	2.72044e-08	9.87402e-07	Dexamethasone	Upregulated	MIGRATION OF IMMUNE CELLS TO THE PULMONARY TISSUE
GO_MOLECULAR_FUNCTION	transmembrane receptor protein kinase activity	68	33	1.39694e-08	9.89496e-07	Dexamethasone	Downregulated	OTHER PROCESSES
GO_BIOLOGICAL_PROCESS	regulation of secretion by cell	450	115	5.0303e-08	9.92989e-07	Tocilizumab	Downregulated	OTHER PROCESSES
GO_BIOLOGICAL_PROCESS	cardiovascular system development	323	84	2.84386e-08	1.02773e-06	Dexamethasone	Upregulated	OTHER PROCESSES
GO_BIOLOGICAL_PROCESS	interferon-gamma-mediated signaling pathway	55	26	5.35124e-08	1.04904e-06	Tocilizumab	Downregulated	OTHER PROCESSES
GO_MOLECULAR_FUNCTION	RNA polymerase II regulatory region DNA binding	430	105	1.82981e-08	1.05707e-06	Dexamethasone	Upregulated	OTHER PROCESSES
GO_BIOLOGICAL_PROCESS	myeloid cell differentiation	139	48	5.42303e-08	1.06067e-06	Tocilizumab	Downregulated	MIGRATION OF IMMUNE CELLS TO THE PULMONARY TISSUE
GO_BIOLOGICAL_PROCESS	apoptotic signaling pathway	199	37	1.59116e-08	1.12592e-06	Tocilizumab	Upregulated	LUNG DAMAGE AND PNEUMONIA PROGRESSION
GO_MOLECULAR_FUNCTION	receptor tyrosine kinase binding	51	25	3.88553e-08	1.13366e-06	Tocilizumab	Downregulated	OTHER PROCESSES
BED	ARDS_Migration of immune cells to pulmonary tissue	36	19	3.90719e-07	1.15069e-06	Tocilizumab	Downregulated	ARDS
GO_BIOLOGICAL_PROCESS	regulation of cation transmembrane transport	181	55	3.23143e-08	1.16276e-06	Dexamethasone	Upregulated	OTHER PROCESSES
GO_BIOLOGICAL_PROCESS	cellular response to abiotic stimulus	193	67	3.60708e-08	1.1629e-06	Dexamethasone	Downregulated	OTHER PROCESSES
GO_BIOLOGICAL_PROCESS	cellular response to environmental stimulus	193	67	3.60708e-08	1.1629e-06	Dexamethasone	Downregulated	OTHER PROCESSES
BED	NEOPLASMS	219	71	3.14535e-07	1.17313e-06	Dexamethasone	Downregulated	OTHER PROCESSES
GO_BIOLOGICAL_PROCESS	regulation of leukocyte migration	123	44	6.04908e-08	1.1804e-06	Tocilizumab	Downregulated	MIGRATION OF IMMUNE CELLS TO THE PULMONARY TISSUE
GO_BIOLOGICAL_PROCESS	positive regulation of protein serine/threonine kinase activity	253	82	3.70737e-08	1.19098e-06	Dexamethasone	Downregulated	OTHER PROCESSES
BED	OSTEOSARCOMA	33	18	4.14177e-07	1.20651e-06	Tocilizumab	Downregulated	OTHER PROCESSES
GO_BIOLOGICAL_PROCESS	response to antibiotic	235	41	1.74283e-08	1.207e-06	Tocilizumab	Upregulated	OTHER PROCESSES
GO_BIOLOGICAL_PROCESS	regulation of cell adhesion	449	63	1.73326e-08	1.207e-06	Tocilizumab	Upregulated	LUNG DAMAGE AND PNEUMONIA PROGRESSION
GO_BIOLOGICAL_PROCESS	vasculature development	319	83	3.38489e-08	1.21275e-06	Dexamethasone	Upregulated	OTHER PROCESSES
GO_BIOLOGICAL_PROCESS	regulation of DNA-binding transcription factor activity	296	83	6.30773e-08	1.22806e-06	Tocilizumab	Downregulated	OTHER PROCESSES
BEDMOTIVE	[PNEUMONITIS] TREG SUPPRESSIVE FUNCTION DEFICIENCY	14	12	9.48763e-08	1.23481e-06	Dexamethasone	Downregulated	ADAPTIVE IMMUNE SYSTEM ACTIVATION
BEDMOTIVE	[DERMATITIS] IMMUNE RESPONSE IN EPITHELIUM	25	16	8.64306e-08	1.25097e-06	Tocilizumab	Downregulated	INFLAMMATION AND CYTOKINE STORM
BEDMOTIVE	[HODGKINS_LYMPHOMA] DYSREGULATION OF SIGNALING NETWORKS INVOLVED IN PROLIFERATION AND SURVIVAL	25	16	8.64306e-08	1.25097e-06	Tocilizumab	Downregulated	OTHER PROCESSES
BEDMOTIVE	[OSTEOARTHRITIS] INFLAMMATORY SINOVITIS_OSTEOARTHRITIS	46	23	8.57233e-08	1.25097e-06	Tocilizumab	Downregulated	OTHER PROCESSES
GO_BIOLOGICAL_PROCESS	cell proliferation	435	105	3.53337e-08	1.26054e-06	Dexamethasone	Upregulated	OTHER PROCESSES
GO_BIOLOGICAL_PROCESS	positive regulation of cell motility	340	87	3.57783e-08	1.27097e-06	Dexamethasone	Upregulated	MIGRATION OF IMMUNE CELLS TO THE PULMONARY TISSUE
GO_BIOLOGICAL_PROCESS	regulation of actin filament-based process	210	61	3.65756e-08	1.29378e-06	Dexamethasone	Upregulated	OTHER PROCESSES
GO_BIOLOGICAL_PROCESS	regulation of cellular catabolic process	430	104	3.70768e-08	1.30598e-06	Dexamethasone	Upregulated	OTHER PROCESSES
GO_BIOLOGICAL_PROCESS	regulation of apoptotic signaling pathway	284	76	3.73349e-08	1.30955e-06	Dexamethasone	Upregulated	LUNG DAMAGE AND PNEUMONIA PROGRESSION
GO_MOLECULAR_FUNCTION	phosphoprotein binding	65	29	4.58115e-08	1.31091e-06	Tocilizumab	Downregulated	OTHER PROCESSES
BED	SINUSITIS	60	26	4.64516e-07	1.33861e-06	Tocilizumab	Downregulated	OTHER PROCESSES
BED	COAG_Inflammatory cytokine storm	19	13	4.70139e-07	1.3404e-06	Tocilizumab	Downregulated	INFLAMMATION AND CYTOKINE STORM
BEDMOTIVE	[PNEUMONITIS] INCREASED CLONAL EXPANSION OF LUNG-RESIDENT T CELLS	43	22	9.67159e-08	1.3757e-06	Tocilizumab	Downregulated	ADAPTIVE IMMUNE SYSTEM ACTIVATION
GO_BIOLOGICAL_PROCESS	cellular response to type I interferon	43	24	4.32164e-08	1.3785e-06	Dexamethasone	Downregulated	VIRAL INFECTION
GO_BIOLOGICAL_PROCESS	type I interferon signaling pathway	43	24	4.32164e-08	1.3785e-06	Dexamethasone	Downregulated	VIRAL INFECTION
BEDMOTIVE	[LIVER_CIRRHOSIS_DECOMPENSATED] CIRRHOSIS-ASSOCIATED IMMUNE DYSFUNCTION - SYSTEMIC INFLAMMATION	23	16	1.10886e-07	1.4059e-06	Dexamethasone	Downregulated	INFLAMMATION AND CYTOKINE STORM
BEDMOTIVE	[ACNE_VULGARIS; ACNE_VULGARIS_ALL] FOLLICULAR INFLAMMATION	28	18	1.11247e-07	1.4059e-06	Dexamethasone	Downregulated	OTHER PROCESSES
BEDMOTIVE	[PSORIASIS] ANGIOGENESIS_PSORIASIS	13	11	1.01246e-07	1.41572e-06	Tocilizumab	Downregulated	OTHER PROCESSES
BED	HEADACHE	38	21	3.85426e-07	1.41837e-06	Dexamethasone	Downregulated	SYMPTOMS
BEDMOTIVE	[MEDULLARY_APLASIA] LYMPHOCYTE-MEDIATED INHIBITION OF HEMATOPOIETIC PROGENITOR CELL PROLIFERATION	20	14	1.06261e-07	1.43713e-06	Tocilizumab	Downregulated	OTHER PROCESSES
BEDMOTIVE	[NEPHROTOXICITY] HAPTENIZATION/INFLAMMATION	20	14	1.06261e-07	1.43713e-06	Tocilizumab	Downregulated	OTHER PROCESSES
GO_BIOLOGICAL_PROCESS	regulation of transmembrane transporter activity	141	46	4.15959e-08	1.44684e-06	Dexamethasone	Upregulated	OTHER PROCESSES
GO_BIOLOGICAL_PROCESS	regulation of cellular component biogenesis	496	116	4.15468e-08	1.44684e-06	Dexamethasone	Upregulated	OTHER PROCESSES
GO_BIOLOGICAL_PROCESS	response to type I interferon	46	25	4.62274e-08	1.45996e-06	Dexamethasone	Downregulated	VIRAL INFECTION
GO_BIOLOGICAL_PROCESS	regulation of body fluid levels	346	104	4.62557e-08	1.45996e-06	Dexamethasone	Downregulated	OTHER PROCESSES
BEDMOTIVE	[OBESITY] INFLAMMATION_OBESITY	37	20	1.13579e-07	1.51133e-06	Tocilizumab	Downregulated	OTHER PROCESSES
GO_BIOLOGICAL_PROCESS	cellular response to hypoxia	100	38	7.85994e-08	1.52329e-06	Tocilizumab	Downregulated	LUNG DAMAGE AND PNEUMONIA PROGRESSION
BEDMOTIVE	[PANCREATIC_NEOPLASMS] CELL GROWTH AND PROLIFERATION_PANCREATIC_CARCINOMA	34	19	1.16567e-07	1.52647e-06	Tocilizumab	Downregulated	OTHER PROCESSES
KEGG	04668_TNF signaling pathway	72	32	3.08205e-07	1.5697e-06	Dexamethasone	Downregulated	INFLAMMATION AND CYTOKINE STORM
GO_BIOLOGICAL_PROCESS	response to extracellular stimulus	351	53	2.31478e-08	1.58624e-06	Tocilizumab	Upregulated	OTHER PROCESSES
BEDMOTIVE	[SEPTIC_SHOCK] SYSTEMIC INFLAMMATORY RESPONSE (SIRS)	57	28	1.27338e-07	1.58627e-06	Dexamethasone	Downregulated	INFLAMMATION AND CYTOKINE STORM
GO_BIOLOGICAL_PROCESS	regulation of cell growth	251	73	8.32469e-08	1.60969e-06	Tocilizumab	Downregulated	OTHER PROCESSES
GO_BIOLOGICAL_PROCESS	cellular response to organonitrogen compound	384	95	4.8208e-08	1.65613e-06	Dexamethasone	Upregulated	OTHER PROCESSES
GO_BIOLOGICAL_PROCESS	regulation of macrophage derived foam cell differentiation	25	16	8.64306e-08	1.66746e-06	Tocilizumab	Downregulated	MIGRATION OF IMMUNE CELLS TO THE PULMONARY TISSUE
GO_BIOLOGICAL_PROCESS	regulation of smooth muscle cell proliferation	112	45	5.37166e-08	1.68955e-06	Dexamethasone	Downregulated	OTHER PROCESSES
GO_BIOLOGICAL_PROCESS	developmental process involved in reproduction	337	86	4.94183e-08	1.69075e-06	Dexamethasone	Upregulated	OTHER PROCESSES
BED	IMMUNE_INFILTRATION_PERIPHERAL_TISSUES	40	20	6.05421e-07	1.6942e-06	Tocilizumab	Downregulated	MIGRATION OF IMMUNE CELLS TO THE PULMONARY TISSUE
BED	ATHEROSCLEROSIS	68	28	6.06877e-07	1.6942e-06	Tocilizumab	Downregulated	OTHER PROCESSES
GO_BIOLOGICAL_PROCESS	regulation of cytokine production	443	62	2.53799e-08	1.70333e-06	Tocilizumab	Upregulated	INFLAMMATION AND CYTOKINE STORM
BEDMOTIVE	[CARDIAC_VALVE_DISEASE] AUTOIMMUNE REACTION INDUCED BY RHEUMATIC_FEVER	45	24	1.39242e-07	1.71013e-06	Dexamethasone	Downregulated	OTHER PROCESSES
GO_BIOLOGICAL_PROCESS	natural killer cell activation involved in immune response	20	15	5.60889e-08	1.75804e-06	Dexamethasone	Downregulated	ADAPTIVE IMMUNE SYSTEM ACTIVATION
GO_BIOLOGICAL_PROCESS	development of primary female sexual characteristics	63	27	5.22235e-08	1.77944e-06	Dexamethasone	Upregulated	OTHER PROCESSES
KEGG	04020_Calcium signaling pathway	125	42	8.69387e-07	1.78139e-06	Tocilizumab	Downregulated	OTHER PROCESSES
GO_BIOLOGICAL_PROCESS	regulation of cell adhesion	449	107	5.32534e-08	1.79984e-06	Dexamethasone	Upregulated	LUNG DAMAGE AND PNEUMONIA PROGRESSION
GO_BIOLOGICAL_PROCESS	positive regulation of adaptive immune response based on somatic recombination of immune receptors built from immunoglobulin superfamily domains	74	31	9.41603e-08	1.80119e-06	Tocilizumab	Downregulated	ADAPTIVE IMMUNE SYSTEM ACTIVATION
GO_BIOLOGICAL_PROCESS	positive regulation of lymphocyte differentiation	74	31	9.41603e-08	1.80119e-06	Tocilizumab	Downregulated	ADAPTIVE IMMUNE SYSTEM ACTIVATION
GO_BIOLOGICAL_PROCESS	regulation of blood vessel endothelial cell migration	74	31	9.41603e-08	1.80119e-06	Tocilizumab	Downregulated	LUNG DAMAGE AND PNEUMONIA PROGRESSION
GO_BIOLOGICAL_PROCESS	organophosphate metabolic process	405	105	9.42091e-08	1.80119e-06	Tocilizumab	Downregulated	OTHER PROCESSES
GO_BIOLOGICAL_PROCESS	regulation of ossification	120	41	5.37192e-08	1.80826e-06	Dexamethasone	Upregulated	OTHER PROCESSES
GO_BIOLOGICAL_PROCESS	leukocyte activation involved in immune response	339	102	5.95528e-08	1.86015e-06	Dexamethasone	Downregulated	INFLAMMATION AND CYTOKINE STORM
GO_BIOLOGICAL_PROCESS	cellular response to tumor necrosis factor	133	46	9.7864e-08	1.86688e-06	Tocilizumab	Downregulated	INFLAMMATION AND CYTOKINE STORM
GO_BIOLOGICAL_PROCESS	regulation of cytosolic calcium ion concentration	220	66	9.93608e-08	1.89119e-06	Tocilizumab	Downregulated	OTHER PROCESSES
BEDMOTIVE	[LIVER_CIRRHOSIS_DECOMPENSATED] CIRRHOSIS-ASSOCIATED IMMUNE DYSFUNCTION - SYSTEMIC INFLAMMATION	23	15	1.54273e-07	1.98867e-06	Tocilizumab	Downregulated	INFLAMMATION AND CYTOKINE STORM
GO_BIOLOGICAL_PROCESS	interleukin-2-mediated signaling pathway	11	10	1.04996e-07	1.99398e-06	Tocilizumab	Downregulated	INFLAMMATION AND CYTOKINE STORM
GO_BIOLOGICAL_PROCESS	cellular response to interleukin-7	20	14	1.06261e-07	1.99491e-06	Tocilizumab	Downregulated	INFLAMMATION AND CYTOKINE STORM
GO_BIOLOGICAL_PROCESS	response to interleukin-7	20	14	1.06261e-07	1.99491e-06	Tocilizumab	Downregulated	INFLAMMATION AND CYTOKINE STORM
GO_BIOLOGICAL_PROCESS	activation of MAPKK activity	40	21	1.06437e-07	1.99491e-06	Tocilizumab	Downregulated	OTHER PROCESSES
GO_BIOLOGICAL_PROCESS	toll-like receptor signaling pathway	78	32	1.05464e-07	1.99491e-06	Tocilizumab	Downregulated	VIRAL INFECTION
GO_BIOLOGICAL_PROCESS	cellular response to external stimulus	234	69	1.06452e-07	1.99491e-06	Tocilizumab	Downregulated	OTHER PROCESSES
GO_BIOLOGICAL_PROCESS	positive regulation of protein transport	257	74	1.06273e-07	1.99491e-06	Tocilizumab	Downregulated	OTHER PROCESSES
GO_MOLECULAR_FUNCTION	protein phosphorylated amino acid binding	41	21	3.59972e-08	2.00251e-06	Dexamethasone	Upregulated	OTHER PROCESSES
GO_BIOLOGICAL_PROCESS	defense response to other organism	225	67	1.08639e-07	2.03143e-06	Tocilizumab	Downregulated	OTHER PROCESSES
GO_BIOLOGICAL_PROCESS	cellular response to decreased oxygen levels	109	40	1.09529e-07	2.0391e-06	Tocilizumab	Downregulated	LUNG DAMAGE AND PNEUMONIA PROGRESSION
GO_BIOLOGICAL_PROCESS	regulation of endothelial cell migration	113	41	1.09368e-07	2.0391e-06	Tocilizumab	Downregulated	LUNG DAMAGE AND PNEUMONIA PROGRESSION
KEGG	05030_Cocaine addiction	41	20	1.00534e-06	2.03997e-06	Tocilizumab	Downregulated	OTHER PROCESSES
GO_BIOLOGICAL_PROCESS	regulation of T cell differentiation	102	42	6.55576e-08	2.04065e-06	Dexamethasone	Downregulated	ADAPTIVE IMMUNE SYSTEM ACTIVATION
BEDMOTIVE	[LUPUS_ERYTHEMATOSUS_SYSTEMIC] DEFECTIVE T-CELL PHYSIOLOGY	44	22	1.64411e-07	2.05514e-06	Tocilizumab	Downregulated	ADAPTIVE IMMUNE SYSTEM ACTIVATION
BEDMOTIVE	[NEOPLASMS] TISSUE INVASION AND METASTASIS_CANCER	44	22	1.64411e-07	2.05514e-06	Tocilizumab	Downregulated	OTHER PROCESSES
BED	CROHN_DISEASE	34	18	7.48987e-07	2.06937e-06	Tocilizumab	Downregulated	OTHER PROCESSES
GO_BIOLOGICAL_PROCESS	positive regulation of small GTPase mediated signal transduction	37	20	1.13579e-07	2.10989e-06	Tocilizumab	Downregulated	OTHER PROCESSES
GO_BIOLOGICAL_PROCESS	ephrin receptor signaling pathway	75	30	6.33676e-08	2.12447e-06	Dexamethasone	Upregulated	OTHER PROCESSES
KEGG	04550_Signaling pathways regulating pluripotency of stem cells	105	37	1.05725e-06	2.12466e-06	Tocilizumab	Downregulated	OTHER PROCESSES
GO_BIOLOGICAL_PROCESS	regulation of supramolecular fiber organization	189	56	6.41183e-08	2.14104e-06	Dexamethasone	Upregulated	FIBROSIS AND REMODELLING
BED	OSTEOSARCOMA	33	19	5.91287e-07	2.14731e-06	Dexamethasone	Downregulated	OTHER PROCESSES
GO_BIOLOGICAL_PROCESS	response to ketone	159	52	1.16072e-07	2.1515e-06	Tocilizumab	Downregulated	OTHER PROCESSES
GO_BIOLOGICAL_PROCESS	neutrophil chemotaxis	62	30	6.96876e-08	2.15435e-06	Dexamethasone	Downregulated	MIGRATION OF IMMUNE CELLS TO THE PULMONARY TISSUE
GO_BIOLOGICAL_PROCESS	alpha-beta T cell differentiation	34	19	1.16567e-07	2.15598e-06	Tocilizumab	Downregulated	ADAPTIVE IMMUNE SYSTEM ACTIVATION
KEGG	04620_Toll-like receptor signaling pathway	99	34	6.5171e-07	2.17587e-06	Dexamethasone	Upregulated	VIRAL INFECTION
BED	ARDS_Inflammatory cytokine storm	20	14	6.39364e-07	2.23373e-06	Dexamethasone	Downregulated	ARDS
BED	STEVENS_JOHNSON_SYNDROME	51	25	6.37165e-07	2.23373e-06	Dexamethasone	Downregulated	OTHER PROCESSES
BED	STOMACH_NEOPLASMS	102	40	6.35773e-07	2.23373e-06	Dexamethasone	Downregulated	OTHER PROCESSES
GO_MOLECULAR_FUNCTION	MAP kinase kinase activity	15	12	8.00977e-08	2.24878e-06	Tocilizumab	Downregulated	OTHER PROCESSES
GO_BIOLOGICAL_PROCESS	female gonad development	60	26	7.03829e-08	2.33157e-06	Dexamethasone	Upregulated	OTHER PROCESSES
GO_BIOLOGICAL_PROCESS	natural killer cell activation	44	24	7.85981e-08	2.42152e-06	Dexamethasone	Downregulated	ADAPTIVE IMMUNE SYSTEM ACTIVATION
GO_BIOLOGICAL_PROCESS	regulation of extrinsic apoptotic signaling pathway	130	45	1.31418e-07	2.42539e-06	Tocilizumab	Downregulated	LUNG DAMAGE AND PNEUMONIA PROGRESSION
GO_BIOLOGICAL_PROCESS	response to hypoxia	223	39	3.73403e-08	2.45541e-06	Tocilizumab	Upregulated	LUNG DAMAGE AND PNEUMONIA PROGRESSION
BEDMOTIVE	[MALARIA_IMMUNE_RESPONSE] BLOOD-STAGE IMMUNITY - INNATE	38	20	2.039e-07	2.47525e-06	Tocilizumab	Downregulated	OTHER PROCESSES
BEDMOTIVE	[ASTHMA; ASTHMA_NON_ALLERGIC] GRANULOCYTE INFILTRATION	58	26	2.04021e-07	2.47525e-06	Tocilizumab	Downregulated	MIGRATION OF IMMUNE CELLS TO THE PULMONARY TISSUE
GO_BIOLOGICAL_PROCESS	integrin-mediated signaling pathway	72	33	8.12197e-08	2.48532e-06	Dexamethasone	Downregulated	LUNG DAMAGE AND PNEUMONIA PROGRESSION
GO_BIOLOGICAL_PROCESS	granulocyte migration	72	33	8.12197e-08	2.48532e-06	Dexamethasone	Downregulated	MIGRATION OF IMMUNE CELLS TO THE PULMONARY TISSUE
BED	STOMACH_NEOPLASMS	102	36	1.39293e-07	2.54442e-06	Dexamethasone	Upregulated	OTHER PROCESSES
BED	NEUROPROTECTION_INHIBITION	106	25	3.08268e-08	2.59973e-06	Tocilizumab	Upregulated	OTHER PROCESSES
GO_BIOLOGICAL_PROCESS	regulation of muscle cell apoptotic process	47	23	1.4266e-07	2.62717e-06	Tocilizumab	Downregulated	OTHER PROCESSES
BEDMOTIVE	[SMALL_CELL_LUNG_NEOPLASMS] CELL GROWTH AND PROLIFERATION_SCLC	32	18	2.21242e-07	2.64528e-06	Tocilizumab	Downregulated	OTHER PROCESSES
BEDMOTIVE	[GLIOBLASTOMA] TISSUE INVASION AND METASTASIS_GLIOBLASTOMA	69	29	2.25301e-07	2.65533e-06	Tocilizumab	Downregulated	OTHER PROCESSES
GO_BIOLOGICAL_PROCESS	integrin-mediated signaling pathway	72	20	4.10419e-08	2.67183e-06	Tocilizumab	Upregulated	LUNG DAMAGE AND PNEUMONIA PROGRESSION
KEGG	04152_AMPK signaling pathway	87	31	8.16288e-07	2.68209e-06	Dexamethasone	Upregulated	OTHER PROCESSES
GO_BIOLOGICAL_PROCESS	B cell activation	110	40	1.46071e-07	2.68417e-06	Tocilizumab	Downregulated	ADAPTIVE IMMUNE SYSTEM ACTIVATION
GO_BIOLOGICAL_PROCESS	positive regulation of T-helper 1 type immune response	16	13	8.85765e-08	2.69219e-06	Dexamethasone	Downregulated	ADAPTIVE IMMUNE SYSTEM ACTIVATION
GO_BIOLOGICAL_PROCESS	positive regulation of chemotaxis	103	42	9.13642e-08	2.7676e-06	Dexamethasone	Downregulated	MIGRATION OF IMMUNE CELLS TO THE PULMONARY TISSUE
BEDMOTIVE	[ACUTE_MYELOID_LEUKEMIA] MICROENVIRONMENT INFLUENCE IN AML	19	14	2.31072e-07	2.79853e-06	Dexamethasone	Downregulated	OTHER PROCESSES
GO_BIOLOGICAL_PROCESS	positive regulation of cellular component movement	346	87	8.5462e-08	2.80881e-06	Dexamethasone	Upregulated	OTHER PROCESSES
GO_BIOLOGICAL_PROCESS	positive regulation of protein secretion	166	59	9.39456e-08	2.82682e-06	Dexamethasone	Downregulated	OTHER PROCESSES
GO_BIOLOGICAL_PROCESS	regulation of ion transmembrane transport	244	67	8.67813e-08	2.84098e-06	Dexamethasone	Upregulated	LUNG DAMAGE AND PNEUMONIA PROGRESSION
BEDMOTIVE	[RHEUMATOID_ARTHRITIS] ARTICULAR DESTRUCTION_RHEUMATOID ARTHRITIS	46	24	2.40714e-07	2.87537e-06	Dexamethasone	Downregulated	OTHER PROCESSES
GO_BIOLOGICAL_PROCESS	cellular response to growth factor stimulus	336	85	9.11256e-08	2.97155e-06	Dexamethasone	Upregulated	OTHER PROCESSES
GO_BIOLOGICAL_PROCESS	homeostasis of number of cells	135	46	1.62781e-07	2.98479e-06	Tocilizumab	Downregulated	OTHER PROCESSES
GO_BIOLOGICAL_PROCESS	regulation of interleukin-12 production	44	22	1.64411e-07	3.0082e-06	Tocilizumab	Downregulated	INFLAMMATION AND CYTOKINE STORM
BEDMOTIVE	[SMALL_CELL_LUNG_NEOPLASMS] EVADING APOPTOSIS_SCLC	35	19	4.76461e-08	3.00904e-06	Dexamethasone	Upregulated	OTHER PROCESSES
GO_BIOLOGICAL_PROCESS	protein autophosphorylation	136	51	1.01037e-07	3.03011e-06	Dexamethasone	Downregulated	OTHER PROCESSES
BEDMOTIVE	[DRUG_HYPERSENSITIVITY] IMMUNE ANSWER -DRUG HIPERSENSIBILITY-	65	30	2.62113e-07	3.08868e-06	Dexamethasone	Downregulated	OTHER PROCESSES
BEDMOTIVE	[CROHN_DISEASE] INNATE RESPONSE ALTERATION-CROHN'S DISEASE-	16	12	2.73462e-07	3.0905e-06	Tocilizumab	Downregulated	OTHER PROCESSES
BEDMOTIVE	[HER2+HER3+_BREAST_NEOPLASMS] EVADING APOPTOSIS_HERBREASTCANCER	21	14	2.7172e-07	3.0905e-06	Tocilizumab	Downregulated	OTHER PROCESSES
BEDMOTIVE	[ACUTE_LYMPHOCYTIC_LEUKEMIA] ABERRANT SIGNALLING IN T-ALL	45	22	2.73428e-07	3.0905e-06	Tocilizumab	Downregulated	ADAPTIVE IMMUNE SYSTEM ACTIVATION
BED	ARDS_Inflammatory cytokine storm	20	13	1.14591e-06	3.10207e-06	Tocilizumab	Downregulated	ARDS
BED	COAG_Increased platelet activation and aggregation	20	13	1.14591e-06	3.10207e-06	Tocilizumab	Downregulated	COAGULOPATHY
GO_BIOLOGICAL_PROCESS	interaction with host	107	43	1.05812e-07	3.16281e-06	Dexamethasone	Downregulated	OTHER PROCESSES
BED	MYELODYSPLASTIC_SYNDROME	96	38	9.20995e-07	3.17743e-06	Dexamethasone	Downregulated	OTHER PROCESSES
BEDMOTIVE	[HEADACHE] NERVE CONDUCTION ABNORMALITIES	24	16	2.75766e-07	3.20623e-06	Dexamethasone	Downregulated	OTHER PROCESSES
GO_BIOLOGICAL_PROCESS	cellular response to acid chemical	148	49	1.77167e-07	3.23463e-06	Tocilizumab	Downregulated	OTHER PROCESSES
GO_BIOLOGICAL_PROCESS	regulation of tumor necrosis factor production	100	41	1.08633e-07	3.2364e-06	Dexamethasone	Downregulated	INFLAMMATION AND CYTOKINE STORM
GO_BIOLOGICAL_PROCESS	regulation of T-helper cell differentiation	28	18	1.11247e-07	3.29255e-06	Dexamethasone	Downregulated	ADAPTIVE IMMUNE SYSTEM ACTIVATION
GO_BIOLOGICAL_PROCESS	regulation of protein serine/threonine kinase activity	360	106	1.1119e-07	3.29255e-06	Dexamethasone	Downregulated	OTHER PROCESSES
GO_BIOLOGICAL_PROCESS	positive regulation of MAP kinase activity	210	70	1.13295e-07	3.34221e-06	Dexamethasone	Downregulated	OTHER PROCESSES
GO_BIOLOGICAL_PROCESS	positive regulation of proteolysis	217	38	5.45762e-08	3.38372e-06	Tocilizumab	Upregulated	OTHER PROCESSES
GO_BIOLOGICAL_PROCESS	response to nutrient levels	330	50	5.43501e-08	3.38372e-06	Tocilizumab	Upregulated	OTHER PROCESSES
GO_BIOLOGICAL_PROCESS	regulation of G1/S transition of mitotic cell cycle	87	22	5.55339e-08	3.41062e-06	Tocilizumab	Upregulated	OTHER PROCESSES
GO_BIOLOGICAL_PROCESS	regulation of cysteine-type endopeptidase activity involved in apoptotic process	145	46	1.0797e-07	3.50713e-06	Dexamethasone	Upregulated	OTHER PROCESSES
BEDMOTIVE	[CLEAR_CELL_RENAL_CELL_CARCINOMA] TISSUE INVASION AND METASTASIS_CCRCC	42	21	3.15431e-07	3.51663e-06	Tocilizumab	Downregulated	OTHER PROCESSES
GO_BIOLOGICAL_PROCESS	mononuclear cell proliferation	65	28	1.953e-07	3.55805e-06	Tocilizumab	Downregulated	MIGRATION OF IMMUNE CELLS TO THE PULMONARY TISSUE
GO_BIOLOGICAL_PROCESS	regulation of alpha-beta T cell activation	73	33	1.22399e-07	3.58732e-06	Dexamethasone	Downregulated	ADAPTIVE IMMUNE SYSTEM ACTIVATION
GO_BIOLOGICAL_PROCESS	leukocyte proliferation	73	33	1.22399e-07	3.58732e-06	Dexamethasone	Downregulated	MIGRATION OF IMMUNE CELLS TO THE PULMONARY TISSUE
BED	INFECTION	144	46	1.34213e-06	3.59692e-06	Tocilizumab	Downregulated	VIRAL INFECTION
GO_MOLECULAR_FUNCTION	RNA polymerase II regulatory region sequence-specific DNA binding	424	102	6.85091e-08	3.67502e-06	Dexamethasone	Upregulated	OTHER PROCESSES
GO_BIOLOGICAL_PROCESS	positive regulation of inflammatory response	104	42	1.26493e-07	3.69533e-06	Dexamethasone	Downregulated	INFLAMMATION AND CYTOKINE STORM
GO_BIOLOGICAL_PROCESS	response to reactive oxygen species	149	30	6.15767e-08	3.71171e-06	Tocilizumab	Upregulated	LUNG DAMAGE AND PNEUMONIA PROGRESSION
BED	HEAD_NECK_NEOPLASMS	63	26	2.31194e-07	3.7263e-06	Dexamethasone	Upregulated	OTHER PROCESSES
BED	NON-ALCOHOLIC_FATTY_LIVER_DISEASE	108	37	2.239e-07	3.7263e-06	Dexamethasone	Upregulated	OTHER PROCESSES
GO_BIOLOGICAL_PROCESS	response to radiation	281	74	1.17249e-07	3.79377e-06	Dexamethasone	Upregulated	OTHER PROCESSES
GO_BIOLOGICAL_PROCESS	regulation of transporter activity	150	47	1.19536e-07	3.85285e-06	Dexamethasone	Upregulated	OTHER PROCESSES
BEDMOTIVE	[NON-HODGKIN_LYMPHOMA] ADULT T-CELL LYMPHOMA	24	15	3.50485e-07	3.85534e-06	Tocilizumab	Downregulated	OTHER PROCESSES
GO_BIOLOGICAL_PROCESS	positive regulation of vascular smooth muscle cell proliferation	29	17	2.13578e-07	3.87446e-06	Tocilizumab	Downregulated	OTHER PROCESSES
GO_BIOLOGICAL_PROCESS	regulation of cell cycle G1/S phase transition	95	23	6.63159e-08	3.9247e-06	Tocilizumab	Upregulated	OTHER PROCESSES
GO_BIOLOGICAL_PROCESS	cell morphogenesis	391	95	1.23295e-07	3.95873e-06	Dexamethasone	Upregulated	FIBROSIS AND REMODELLING
GO_BIOLOGICAL_PROCESS	regulation of stress-activated MAPK cascade	164	50	1.23889e-07	3.96256e-06	Dexamethasone	Upregulated	OTHER PROCESSES
BEDMOTIVE	[ENDOTHELIAL_DYSFUNCTION] INFLAMMATION-ENDOTHELIAL DYSFUNCTION-	35	20	3.51274e-07	3.97807e-06	Dexamethasone	Downregulated	LUNG DAMAGE AND PNEUMONIA PROGRESSION
BEDMOTIVE	[NON-ALCOHOLIC_FATTY_LIVER_DISEASE] HEPATIC INJURY AND FIBROSIS	35	20	3.51274e-07	3.97807e-06	Dexamethasone	Downregulated	OTHER PROCESSES
GO_BIOLOGICAL_PROCESS	wound healing	327	98	1.37187e-07	3.98194e-06	Dexamethasone	Downregulated	FIBROSIS AND REMODELLING
BED	FEVER	29	16	1.51011e-06	4.00703e-06	Tocilizumab	Downregulated	SYMPTOMS
GO_BIOLOGICAL_PROCESS	female sex differentiation	73	29	1.25859e-07	4.0102e-06	Dexamethasone	Upregulated	OTHER PROCESSES
GO_BIOLOGICAL_PROCESS	regulation of alpha-beta T cell differentiation	51	26	1.38886e-07	4.01834e-06	Dexamethasone	Downregulated	ADAPTIVE IMMUNE SYSTEM ACTIVATION
BED	HODGKINS_LYMPHOMA	69	30	1.28321e-06	4.21625e-06	Dexamethasone	Downregulated	OTHER PROCESSES
BED	NON-HODGKIN_LYMPHOMA	69	30	1.28321e-06	4.21625e-06	Dexamethasone	Downregulated	OTHER PROCESSES
BED	LIVER_CIRRHOSIS_COMPENSATED	108	41	1.26365e-06	4.21625e-06	Dexamethasone	Downregulated	OTHER PROCESSES
BED	NON-ALCOHOLIC_FATTY_LIVER_DISEASE	108	41	1.26365e-06	4.21625e-06	Dexamethasone	Downregulated	OTHER PROCESSES
GO_BIOLOGICAL_PROCESS	negative regulation of apoptotic signaling pathway	164	58	1.47601e-07	4.25685e-06	Dexamethasone	Downregulated	LUNG DAMAGE AND PNEUMONIA PROGRESSION
BED	ERYTHEMA	16	12	1.31181e-06	4.25953e-06	Dexamethasone	Downregulated	OTHER PROCESSES
GO_BIOLOGICAL_PROCESS	response to inorganic substance	353	52	7.41916e-08	4.31239e-06	Tocilizumab	Upregulated	OTHER PROCESSES
GO_BIOLOGICAL_PROCESS	glycerophospholipid biosynthetic process	88	34	2.39901e-07	4.34272e-06	Tocilizumab	Downregulated	OTHER PROCESSES
GO_BIOLOGICAL_PROCESS	humoral immune response	145	53	1.51076e-07	4.34319e-06	Dexamethasone	Downregulated	VIRAL INFECTION
BED	ENDOTHELIAL_DYSFUNCTION	168	50	2.85918e-07	4.35231e-06	Dexamethasone	Upregulated	LUNG DAMAGE AND PNEUMONIA PROGRESSION
KEGG	04726_Serotonergic synapse	68	30	8.77888e-07	4.36949e-06	Dexamethasone	Downregulated	OTHER PROCESSES
BEDMOTIVE	[HEAD_NECK_NEOPLASMS] SUSTAINED ANGIOGENESIS_HEAD_AND_NECK_NEOPLASMS	14	11	4.03651e-07	4.38071e-06	Tocilizumab	Downregulated	OTHER PROCESSES
BEDMOTIVE	[ANKYLOSING_SPONDYLITIS] JOINT INFLAMMATION_SACROILIITIS	33	18	4.14177e-07	4.38071e-06	Tocilizumab	Downregulated	OTHER PROCESSES
BEDMOTIVE	[HEART_FAILURE] HEART HYPERTROPHY	33	18	4.14177e-07	4.38071e-06	Tocilizumab	Downregulated	OTHER PROCESSES
BED	CHRONIC_LYMPHOCYTIC_LEUKEMIA	284	45	7.00485e-08	4.43057e-06	Tocilizumab	Upregulated	OTHER PROCESSES
BEDMOTIVE	[IMMUNE_INFILTRATION_PERIPHERAL_TISSUES] VASCULAR ENDOTHELIUM SIGNALS	11	10	4.11816e-07	4.48879e-06	Dexamethasone	Downregulated	MIGRATION OF IMMUNE CELLS TO THE PULMONARY TISSUE
BEDMOTIVE	[IMMUNE_INFILTRATION_SKIN] VASCULAR ENDOTHELIUM SIGNALS_SKIN INFILTRATION	11	10	4.11816e-07	4.48879e-06	Dexamethasone	Downregulated	MIGRATION OF IMMUNE CELLS TO THE PULMONARY TISSUE
BEDMOTIVE	[PAIN_NEUROPATHIC] PRONOCICEPTIVE FACILITATION AT THE SPINAL DORSAL HORN	47	24	4.06717e-07	4.48879e-06	Dexamethasone	Downregulated	OTHER PROCESSES
GO_BIOLOGICAL_PROCESS	response to metal ion	237	65	1.4356e-07	4.5054e-06	Dexamethasone	Upregulated	OTHER PROCESSES
GO_BIOLOGICAL_PROCESS	regulation of protein complex assembly	262	70	1.43345e-07	4.5054e-06	Dexamethasone	Upregulated	OTHER PROCESSES
GO_BIOLOGICAL_PROCESS	regulation of glucose transmembrane transport	55	25	2.51857e-07	4.54946e-06	Tocilizumab	Downregulated	OTHER PROCESSES
BEDMOTIVE	[LIPIDOSES] REDUCED VASCULAR COMPLIANCE	22	15	4.24453e-07	4.56942e-06	Dexamethasone	Downregulated	OTHER PROCESSES
GO_BIOLOGICAL_PROCESS	positive regulation of cysteine-type endopeptidase activity	96	23	8.17527e-08	4.66851e-06	Tocilizumab	Upregulated	OTHER PROCESSES
GO_BIOLOGICAL_PROCESS	T cell differentiation	100	37	2.59066e-07	4.66977e-06	Tocilizumab	Downregulated	ADAPTIVE IMMUNE SYSTEM ACTIVATION
BED	CONJUNCTIVITIS	66	29	1.48001e-06	4.7498e-06	Dexamethasone	Downregulated	OTHER PROCESSES
GO_BIOLOGICAL_PROCESS	regulation of stress-activated protein kinase signaling cascade	165	50	1.53295e-07	4.7743e-06	Dexamethasone	Upregulated	OTHER PROCESSES
GO_BIOLOGICAL_PROCESS	tissue morphogenesis	324	82	1.53844e-07	4.7743e-06	Dexamethasone	Upregulated	FIBROSIS AND REMODELLING
GO_BIOLOGICAL_PROCESS	cellular component morphogenesis	425	101	1.53777e-07	4.7743e-06	Dexamethasone	Upregulated	OTHER PROCESSES
BED	MYXOMATOUS_MITRAL_VALVE_DISEASE	105	40	1.535e-06	4.86966e-06	Dexamethasone	Downregulated	OTHER PROCESSES
GO_BIOLOGICAL_PROCESS	phosphatidylinositol-mediated signaling	45	22	2.73428e-07	4.90786e-06	Tocilizumab	Downregulated	OTHER PROCESSES
KEGG	04672_Intestinal immune network for IgA production	23	15	1.01239e-06	4.92697e-06	Dexamethasone	Downregulated	OTHER PROCESSES
GO_MOLECULAR_FUNCTION	transcription regulatory region sequence-specific DNA binding	454	107	9.89579e-08	4.95449e-06	Dexamethasone	Upregulated	OTHER PROCESSES
GO_BIOLOGICAL_PROCESS	myeloid leukocyte differentiation	77	31	2.77699e-07	4.97402e-06	Tocilizumab	Downregulated	MIGRATION OF IMMUNE CELLS TO THE PULMONARY TISSUE
BED	DIABETIC RETINOPATHY	53	25	1.58786e-06	4.98012e-06	Dexamethasone	Downregulated	OTHER PROCESSES
GO_BIOLOGICAL_PROCESS	positive regulation of CD4-positive, alpha-beta T cell differentiation	26	17	1.76264e-07	5.03524e-06	Dexamethasone	Downregulated	ADAPTIVE IMMUNE SYSTEM ACTIVATION
KEGG	04962_Vasopressin-regulated water reabsorption	21	13	2.56648e-06	5.10851e-06	Tocilizumab	Downregulated	HYPERTENSION
GO_BIOLOGICAL_PROCESS	regulation of production of molecular mediator of immune response	98	40	1.79747e-07	5.11854e-06	Dexamethasone	Downregulated	INFLAMMATION AND CYTOKINE STORM
BED	PHOTOSENSITIVITY	29	17	1.66625e-06	5.16725e-06	Dexamethasone	Downregulated	OTHER PROCESSES
BEDMOTIVE	[CHEILITIS; SINUSITIS] ALLERGIC RESPONSE	43	21	5.24205e-07	5.40587e-06	Tocilizumab	Downregulated	INFLAMMATION AND CYTOKINE STORM
BEDMOTIVE	[VASCULAR_AGING] HYPERPERMEABILITY	43	21	5.24205e-07	5.40587e-06	Tocilizumab	Downregulated	OTHER PROCESSES
KEGG	00562_Inositol phosphate metabolism	30	16	2.75647e-06	5.43492e-06	Tocilizumab	Downregulated	OTHER PROCESSES
BED	COLITIS	357	52	1.08247e-07	5.47732e-06	Tocilizumab	Upregulated	OTHER PROCESSES
BEDMOTIVE	[CROHN_DISEASE] ADAPTIVE RESPONSE ALTERATION-CROHN'S DISEASE-	12	10	5.38798e-07	5.48775e-06	Tocilizumab	Downregulated	OTHER PROCESSES
GO_BIOLOGICAL_PROCESS	cellular response to oxidative stress	159	51	3.07222e-07	5.49127e-06	Tocilizumab	Downregulated	LUNG DAMAGE AND PNEUMONIA PROGRESSION
KEGG	05144_Malaria	11	9	2.8228e-06	5.51368e-06	Tocilizumab	Downregulated	OTHER PROCESSES
BED	COLITIS	357	87	3.8499e-07	5.55196e-06	Dexamethasone	Upregulated	OTHER PROCESSES
GO_BIOLOGICAL_PROCESS	Wnt signaling pathway, planar cell polarity pathway	34	18	1.80548e-07	5.58228e-06	Dexamethasone	Upregulated	OTHER PROCESSES
BEDMOTIVE	[INFECTION; MYOCARDITIS] INNATE IMMUNE RESPONSE	57	27	5.45673e-07	5.80277e-06	Dexamethasone	Downregulated	INFLAMMATION AND CYTOKINE STORM
GO_BIOLOGICAL_PROCESS	lymphocyte activation involved in immune response	71	32	2.07323e-07	5.88523e-06	Dexamethasone	Downregulated	ADAPTIVE IMMUNE SYSTEM ACTIVATION
GO_BIOLOGICAL_PROCESS	reproductive structure development	259	73	3.31538e-07	5.9011e-06	Tocilizumab	Downregulated	OTHER PROCESSES
GO_BIOLOGICAL_PROCESS	reproductive system development	259	73	3.31538e-07	5.9011e-06	Tocilizumab	Downregulated	OTHER PROCESSES
GO_MOLECULAR_FUNCTION	type I interferon receptor binding	16	13	8.85765e-08	6.0232e-06	Dexamethasone	Downregulated	VIRAL INFECTION
BEDMOTIVE	[PULMONARY_ARTERIAL_HYPERTENSION] PULMONARY ARTERIAL SMOOTH MUSCLE CELLS PROLIFERATION	10	9	5.99141e-07	6.02795e-06	Tocilizumab	Downregulated	HYPERTENSION
BED	LIVER_CIRRHOSIS_COMPENSATED	108	37	2.3097e-06	6.06863e-06	Tocilizumab	Downregulated	OTHER PROCESSES
GO_BIOLOGICAL_PROCESS	innate immune response-activating signal transduction	134	43	1.97053e-07	6.0701e-06	Dexamethasone	Upregulated	INFLAMMATION AND CYTOKINE STORM
GO_BIOLOGICAL_PROCESS	cellular response to reactive oxygen species	97	36	3.44757e-07	6.08547e-06	Tocilizumab	Downregulated	LUNG DAMAGE AND PNEUMONIA PROGRESSION
GO_BIOLOGICAL_PROCESS	positive regulation of lipid metabolic process	97	36	3.44757e-07	6.08547e-06	Tocilizumab	Downregulated	OTHER PROCESSES
GO_BIOLOGICAL_PROCESS	negative regulation of phosphorylation	259	69	1.99622e-07	6.12664e-06	Dexamethasone	Upregulated	OTHER PROCESSES
GO_BIOLOGICAL_PROCESS	phosphatidylinositol 3-kinase signaling	24	15	3.50485e-07	6.17376e-06	Tocilizumab	Downregulated	OTHER PROCESSES
GO_BIOLOGICAL_PROCESS	sex differentiation	157	48	2.02736e-07	6.19941e-06	Dexamethasone	Upregulated	OTHER PROCESSES
GO_BIOLOGICAL_PROCESS	positive regulation of phospholipase C activity	39	20	3.55929e-07	6.2567e-06	Tocilizumab	Downregulated	OTHER PROCESSES
BEDMOTIVE	[NEURONAL_DEGENERATION_ROOT_AVULSION] APOPTOSIS IN NEURONAL DEGENERATION	27	16	1.07475e-07	6.30265e-06	Dexamethasone	Upregulated	OTHER PROCESSES
GO_BIOLOGICAL_PROCESS	cellular response to ketone	74	30	3.61323e-07	6.33842e-06	Tocilizumab	Downregulated	OTHER PROCESSES
GO_BIOLOGICAL_PROCESS	Bergmann glial cell differentiation	8	8	2.09301e-07	6.37682e-06	Dexamethasone	Upregulated	OTHER PROCESSES
GO_BIOLOGICAL_PROCESS	leukocyte cell-cell adhesion	40	22	2.26959e-07	6.42243e-06	Dexamethasone	Downregulated	MIGRATION OF IMMUNE CELLS TO THE PULMONARY TISSUE
GO_BIOLOGICAL_PROCESS	positive regulation of interferon-gamma production	52	26	2.29573e-07	6.47611e-06	Dexamethasone	Downregulated	VIRAL INFECTION
BED	ARDS_Initial pro-inflammatory cytokine response	33	17	2.5226e-06	6.47857e-06	Tocilizumab	Downregulated	ARDS
BED	MYELOSUPPRESSION	33	17	2.5226e-06	6.47857e-06	Tocilizumab	Downregulated	OTHER PROCESSES
BED	MYELODYSPLASTIC_SYNDROME	96	34	2.53825e-06	6.47857e-06	Tocilizumab	Downregulated	OTHER PROCESSES
GO_BIOLOGICAL_PROCESS	necroptotic process	19	14	2.31072e-07	6.49808e-06	Dexamethasone	Downregulated	OTHER PROCESSES
GO_BIOLOGICAL_PROCESS	regulation of T cell mediated immunity	49	23	3.72839e-07	6.52699e-06	Tocilizumab	Downregulated	ADAPTIVE IMMUNE SYSTEM ACTIVATION
GO_BIOLOGICAL_PROCESS	cell aging	48	22	2.16913e-07	6.53716e-06	Dexamethasone	Upregulated	OTHER PROCESSES
GO_BIOLOGICAL_PROCESS	positive regulation of supramolecular fiber organization	121	40	2.16867e-07	6.53716e-06	Dexamethasone	Upregulated	FIBROSIS AND REMODELLING
GO_BIOLOGICAL_PROCESS	positive regulation of locomotion	358	88	2.16854e-07	6.53716e-06	Dexamethasone	Upregulated	OTHER PROCESSES
GO_BIOLOGICAL_PROCESS	positive regulation of cellular component biogenesis	285	74	2.17945e-07	6.54462e-06	Dexamethasone	Upregulated	OTHER PROCESSES
GO_BIOLOGICAL_PROCESS	neutrophil migration	68	31	2.34015e-07	6.56041e-06	Dexamethasone	Downregulated	MIGRATION OF IMMUNE CELLS TO THE PULMONARY TISSUE
GO_BIOLOGICAL_PROCESS	establishment or maintenance of transmembrane electrochemical gradient	12	10	2.20278e-07	6.59098e-06	Dexamethasone	Upregulated	OTHER PROCESSES
GO_MOLECULAR_FUNCTION	Rac GTPase binding	47	22	1.36071e-07	6.59287e-06	Dexamethasone	Upregulated	OTHER PROCESSES
GO_BIOLOGICAL_PROCESS	regulation of T cell mediated immunity	49	25	2.37645e-07	6.64154e-06	Dexamethasone	Downregulated	ADAPTIVE IMMUNE SYSTEM ACTIVATION
BEDMOTIVE	[MEDULLARY_APLASIA] LYMPHOCYTE-MEDIATED INHIBITION OF HEMATOPOIETIC PROGENITOR CELL PROLIFERATION	20	14	6.39364e-07	6.71718e-06	Dexamethasone	Downregulated	OTHER PROCESSES
GO_BIOLOGICAL_PROCESS	cellular response to amyloid-beta	29	18	2.42903e-07	6.76754e-06	Dexamethasone	Downregulated	OTHER PROCESSES
GO_BIOLOGICAL_PROCESS	response to toxic substance	332	83	2.28037e-07	6.79877e-06	Dexamethasone	Upregulated	OTHER PROCESSES
GO_BIOLOGICAL_PROCESS	negative regulation of epithelial cell apoptotic process	36	19	3.90719e-07	6.82595e-06	Tocilizumab	Downregulated	LUNG DAMAGE AND PNEUMONIA PROGRESSION
GO_BIOLOGICAL_PROCESS	positive regulation of cell adhesion	280	44	1.27314e-07	7.02384e-06	Tocilizumab	Upregulated	LUNG DAMAGE AND PNEUMONIA PROGRESSION
GO_BIOLOGICAL_PROCESS	positive regulation of peptide secretion	178	61	2.54071e-07	7.05693e-06	Dexamethasone	Downregulated	OTHER PROCESSES
GO_BIOLOGICAL_PROCESS	anatomical structure formation involved in morphogenesis	487	119	4.09184e-07	7.13388e-06	Tocilizumab	Downregulated	FIBROSIS AND REMODELLING
KEGG	05216_Thyroid cancer	37	18	3.7032e-06	7.16638e-06	Tocilizumab	Downregulated	OTHER PROCESSES
GO_BIOLOGICAL_PROCESS	lipopolysaccharide-mediated signaling pathway	33	18	4.14177e-07	7.17681e-06	Tocilizumab	Downregulated	OTHER PROCESSES
GO_BIOLOGICAL_PROCESS	positive regulation of nitric oxide biosynthetic process	33	18	4.14177e-07	7.17681e-06	Tocilizumab	Downregulated	OTHER PROCESSES
GO_BIOLOGICAL_PROCESS	positive regulation of nitric oxide metabolic process	33	18	4.14177e-07	7.17681e-06	Tocilizumab	Downregulated	OTHER PROCESSES
GO_BIOLOGICAL_PROCESS	regulation of anatomical structure size	296	76	2.426e-07	7.2072e-06	Dexamethasone	Upregulated	OTHER PROCESSES
GO_BIOLOGICAL_PROCESS	regulation of endopeptidase activity	215	37	1.31893e-07	7.21532e-06	Tocilizumab	Upregulated	OTHER PROCESSES
GO_BIOLOGICAL_PROCESS	MyD88-dependent toll-like receptor signaling pathway	30	17	4.1955e-07	7.2537e-06	Tocilizumab	Downregulated	VIRAL INFECTION
GO_BIOLOGICAL_PROCESS	negative regulation of leukocyte differentiation	67	28	4.20319e-07	7.2537e-06	Tocilizumab	Downregulated	INFLAMMATION AND CYTOKINE STORM
GO_BIOLOGICAL_PROCESS	mononuclear cell proliferation	65	30	2.62113e-07	7.25796e-06	Dexamethasone	Downregulated	MIGRATION OF IMMUNE CELLS TO THE PULMONARY TISSUE
GO_BIOLOGICAL_PROCESS	regulation of calcium ion transport	151	54	2.64287e-07	7.29576e-06	Dexamethasone	Downregulated	LUNG DAMAGE AND PNEUMONIA PROGRESSION
BEDMOTIVE	[NON-ALCOHOLIC_FATTY_LIVER_DISEASE] HEPATIC INSULIN RESISTANCE	25	15	7.46567e-07	7.35613e-06	Tocilizumab	Downregulated	OTHER PROCESSES
BEDMOTIVE	[NEUROPROTECTION_INHIBITION] INFLAMMATORY CYTOKINES AND GROWTH FACTORS MODULATION	34	18	7.48987e-07	7.35613e-06	Tocilizumab	Downregulated	INFLAMMATION AND CYTOKINE STORM
BEDMOTIVE	[CYTOKINE_RELEASE_SYNDROME] INFLAMMATORY RESPONSE -CYTOKINE RELEASE SYNDROME-	17	12	7.93712e-07	7.35744e-06	Tocilizumab	Downregulated	INFLAMMATION AND CYTOKINE STORM
BEDMOTIVE	[OVARIAN_NEOPLASMS] SUSTAINED ANGIOGENESIS_OVARIAN_NEOPLASMS	17	12	7.93712e-07	7.35744e-06	Tocilizumab	Downregulated	OTHER PROCESSES
BEDMOTIVE	[PREGESTATIONAL_DM] ALTERED EMBRYO IMPLANTATION	17	12	7.93712e-07	7.35744e-06	Tocilizumab	Downregulated	OTHER PROCESSES
BEDMOTIVE	[THYROID_NEOPLASMS] CELL GROWTH AND PROLIFERATION_THYROID_NEOPLASMS	17	12	7.93712e-07	7.35744e-06	Tocilizumab	Downregulated	OTHER PROCESSES
BEDMOTIVE	[ASTHMA; HYPERSENSITIVITY] ACUTE RESPONSE	31	17	7.90867e-07	7.35744e-06	Tocilizumab	Downregulated	INFLAMMATION AND CYTOKINE STORM
GO_BIOLOGICAL_PROCESS	regulation of ion transmembrane transporter activity	135	43	2.49359e-07	7.38173e-06	Dexamethasone	Upregulated	LUNG DAMAGE AND PNEUMONIA PROGRESSION
GO_BIOLOGICAL_PROCESS	canonical Wnt signaling pathway	75	29	2.5119e-07	7.40967e-06	Dexamethasone	Upregulated	OTHER PROCESSES
BED	FRAGILE_X_SYNDROME	65	26	2.94994e-06	7.45834e-06	Tocilizumab	Downregulated	OTHER PROCESSES
GO_BIOLOGICAL_PROCESS	cellular response to interleukin-21	8	8	4.38049e-07	7.49883e-06	Tocilizumab	Downregulated	INFLAMMATION AND CYTOKINE STORM
GO_BIOLOGICAL_PROCESS	interleukin-21-mediated signaling pathway	8	8	4.38049e-07	7.49883e-06	Tocilizumab	Downregulated	INFLAMMATION AND CYTOKINE STORM
GO_BIOLOGICAL_PROCESS	response to interleukin-21	8	8	4.38049e-07	7.49883e-06	Tocilizumab	Downregulated	INFLAMMATION AND CYTOKINE STORM
GO_BIOLOGICAL_PROCESS	Bergmann glial cell differentiation	8	8	4.38049e-07	7.49883e-06	Tocilizumab	Downregulated	OTHER PROCESSES
GO_BIOLOGICAL_PROCESS	aging	201	57	2.57934e-07	7.58181e-06	Dexamethasone	Upregulated	OTHER PROCESSES
GO_BIOLOGICAL_PROCESS	regulation of leukocyte mediated cytotoxicity	46	22	4.45491e-07	7.59566e-06	Tocilizumab	Downregulated	ADAPTIVE IMMUNE SYSTEM ACTIVATION
GO_BIOLOGICAL_PROCESS	regulation of nitric oxide biosynthetic process	46	22	4.45491e-07	7.59566e-06	Tocilizumab	Downregulated	OTHER PROCESSES
GO_BIOLOGICAL_PROCESS	extrinsic apoptotic signaling pathway	77	20	1.40245e-07	7.60832e-06	Tocilizumab	Upregulated	LUNG DAMAGE AND PNEUMONIA PROGRESSION
GO_BIOLOGICAL_PROCESS	regulation of muscle tissue development	90	34	4.49595e-07	7.65031e-06	Tocilizumab	Downregulated	OTHER PROCESSES
GO_BIOLOGICAL_PROCESS	cellular response to external stimulus	234	39	1.43625e-07	7.66391e-06	Tocilizumab	Upregulated	OTHER PROCESSES
GO_BIOLOGICAL_PROCESS	regulation of protein serine/threonine kinase activity	360	52	1.42972e-07	7.66391e-06	Tocilizumab	Upregulated	OTHER PROCESSES
GO_BIOLOGICAL_PROCESS	neuron development	424	100	2.65168e-07	7.76709e-06	Dexamethasone	Upregulated	OTHER PROCESSES
GO_BIOLOGICAL_PROCESS	mammary gland development	94	35	4.58494e-07	7.78615e-06	Tocilizumab	Downregulated	OTHER PROCESSES
GO_BIOLOGICAL_PROCESS	positive regulation of cell growth	102	37	4.62195e-07	7.83338e-06	Tocilizumab	Downregulated	OTHER PROCESSES
GO_BIOLOGICAL_PROCESS	regulation of actin cytoskeleton organization	183	56	4.67679e-07	7.91057e-06	Tocilizumab	Downregulated	OTHER PROCESSES
BEDMOTIVE	[COLITIS] COLONIC EPITHELIUM BARRIER DYSREGULATION IN COLITIS	71	31	7.62941e-07	7.92006e-06	Dexamethasone	Downregulated	OTHER PROCESSES
GO_BIOLOGICAL_PROCESS	interleukin-7-mediated signaling pathway	19	13	4.70139e-07	7.92069e-06	Tocilizumab	Downregulated	INFLAMMATION AND CYTOKINE STORM
GO_BIOLOGICAL_PROCESS	neurotrophin TRK receptor signaling pathway	19	13	4.70139e-07	7.92069e-06	Tocilizumab	Downregulated	OTHER PROCESSES
GO_BIOLOGICAL_PROCESS	blood vessel morphogenesis	261	69	2.74921e-07	8.02463e-06	Dexamethasone	Upregulated	OTHER PROCESSES
GO_BIOLOGICAL_PROCESS	positive regulation of cytokine secretion	89	37	2.99423e-07	8.24052e-06	Dexamethasone	Downregulated	INFLAMMATION AND CYTOKINE STORM
GO_BIOLOGICAL_PROCESS	regulation of MAP kinase activity	260	81	3.06007e-07	8.37067e-06	Dexamethasone	Downregulated	OTHER PROCESSES
GO_BIOLOGICAL_PROCESS	epithelial cell differentiation	318	80	2.89951e-07	8.43383e-06	Dexamethasone	Upregulated	LUNG DAMAGE AND PNEUMONIA PROGRESSION
BEDMOTIVE	[BONE_METASTASES_PROSTATIC_CANCER] HOMING	28	17	8.31874e-07	8.53405e-06	Dexamethasone	Downregulated	MIGRATION OF IMMUNE CELLS TO THE PULMONARY TISSUE
GO_BIOLOGICAL_PROCESS	positive regulation of STAT cascade	75	30	5.1136e-07	8.59813e-06	Tocilizumab	Downregulated	OTHER PROCESSES
GO_BIOLOGICAL_PROCESS	second-messenger-mediated signaling	229	66	5.17225e-07	8.67959e-06	Tocilizumab	Downregulated	OTHER PROCESSES
GO_BIOLOGICAL_PROCESS	positive regulation of lipase activity	59	28	3.19869e-07	8.72343e-06	Dexamethasone	Downregulated	OTHER PROCESSES
GO_MOLECULAR_FUNCTION	DNA-binding transcription activator activity, RNA polymerase II-specific	259	69	1.99622e-07	8.81861e-06	Dexamethasone	Upregulated	OTHER PROCESSES
GO_BIOLOGICAL_PROCESS	symbiont process	434	59	1.68408e-07	8.84143e-06	Tocilizumab	Upregulated	OTHER PROCESSES
KEGG	05215_Prostate cancer	84	34	1.89484e-06	9.02106e-06	Dexamethasone	Downregulated	OTHER PROCESSES
GO_BIOLOGICAL_PROCESS	cellular response to interleukin-2	12	10	5.38798e-07	9.0238e-06	Tocilizumab	Downregulated	INFLAMMATION AND CYTOKINE STORM
BEDMOTIVE	[CHRONIC_LYMPHOCYTIC_LEUKEMIA] CLL BCR SIGNALING (MUTATED AND UNMMUTATED)	51	23	1.65767e-07	9.07298e-06	Dexamethasone	Upregulated	OTHER PROCESSES
GO_BIOLOGICAL_PROCESS	peptidyl-amino acid modification	469	115	5.44387e-07	9.0995e-06	Tocilizumab	Downregulated	OTHER PROCESSES
GO_BIOLOGICAL_PROCESS	cellular response to lipid	393	94	3.1785e-07	9.18134e-06	Dexamethasone	Upregulated	OTHER PROCESSES
BEDMOTIVE	[PANCREATIC_NEOPLASMS] CELL GROWTH AND PROLIFERATION_PANCREATIC_CARCINOMA	34	18	1.80548e-07	9.26437e-06	Dexamethasone	Upregulated	OTHER PROCESSES
GO_BIOLOGICAL_PROCESS	T cell differentiation	100	40	3.42519e-07	9.31301e-06	Dexamethasone	Downregulated	ADAPTIVE IMMUNE SYSTEM ACTIVATION
GO_BIOLOGICAL_PROCESS	positive regulation of peptidyl-tyrosine phosphorylation	156	55	3.50573e-07	9.50337e-06	Dexamethasone	Downregulated	OTHER PROCESSES
GO_BIOLOGICAL_PROCESS	negative regulation of cell-cell adhesion	115	40	5.71909e-07	9.52702e-06	Tocilizumab	Downregulated	LUNG DAMAGE AND PNEUMONIA PROGRESSION
GO_BIOLOGICAL_PROCESS	regulation of cellular component size	193	58	5.72204e-07	9.52702e-06	Tocilizumab	Downregulated	OTHER PROCESSES
GO_BIOLOGICAL_PROCESS	regulation of phosphatidylinositol 3-kinase signaling	86	36	3.53067e-07	9.54233e-06	Dexamethasone	Downregulated	OTHER PROCESSES
BED	GLAUCOMA	45	22	3.19449e-06	9.58348e-06	Dexamethasone	Downregulated	OTHER PROCESSES
BED	PROSTATIC_HYPERPLASIA	45	22	3.19449e-06	9.58348e-06	Dexamethasone	Downregulated	OTHER PROCESSES
BED	MEDULLARY_APLASIA	75	31	3.18166e-06	9.58348e-06	Dexamethasone	Downregulated	OTHER PROCESSES
GO_BIOLOGICAL_PROCESS	I-kappaB kinase/NF-kappaB signaling	57	25	5.85004e-07	9.72113e-06	Tocilizumab	Downregulated	OTHER PROCESSES
BEDMOTIVE	[EDEMA] SODIUM AND WATER RETENTION	85	32	1.07377e-06	9.84294e-06	Tocilizumab	Downregulated	LUNG DAMAGE AND PNEUMONIA PROGRESSION
GO_BIOLOGICAL_PROCESS	regulation of actin filament organization	141	44	3.47256e-07	9.99619e-06	Dexamethasone	Upregulated	OTHER PROCESSES
GO_BIOLOGICAL_PROCESS	regulation of insulin receptor signaling pathway	40	20	6.05421e-07	1.00408e-05	Tocilizumab	Downregulated	OTHER PROCESSES
BED	MYELOSUPPRESSION	33	18	3.42995e-06	1.00709e-05	Dexamethasone	Downregulated	OTHER PROCESSES
BED	DERMATITIS_ATOPIC	33	18	3.42995e-06	1.00709e-05	Dexamethasone	Downregulated	SYMPTOMS
BEDMOTIVE	[SINUSITIS] INFLAMMATORY RESPONSE -SINUSITIS-	31	18	9.93606e-07	1.00747e-05	Dexamethasone	Downregulated	OTHER PROCESSES
GO_BIOLOGICAL_PROCESS	development of primary sexual characteristics	132	42	3.56082e-07	1.01453e-05	Dexamethasone	Upregulated	OTHER PROCESSES
GO_BIOLOGICAL_PROCESS	defense response to virus	99	36	6.16989e-07	1.02127e-05	Tocilizumab	Downregulated	VIRAL INFECTION
BED	CONJUNCTIVITIS	66	26	4.13586e-06	1.0359e-05	Tocilizumab	Downregulated	OTHER PROCESSES
KEGG	04740_Olfactory transduction	24	15	2.2401e-06	1.04379e-05	Dexamethasone	Downregulated	SYMPTOMS
BED	ARDS_Pulmonary fibrosis	22	14	3.63649e-06	1.04549e-05	Dexamethasone	Downregulated	ARDS
BED	PRIMARY_MYELOFIBROSIS	22	14	3.63649e-06	1.04549e-05	Dexamethasone	Downregulated	FIBROSIS AND REMODELLING
GO_BIOLOGICAL_PROCESS	hemostasis	216	70	3.88575e-07	1.04706e-05	Dexamethasone	Downregulated	OTHER PROCESSES
GO_BIOLOGICAL_PROCESS	positive regulation of smooth muscle cell proliferation	76	33	3.92659e-07	1.05492e-05	Dexamethasone	Downregulated	OTHER PROCESSES
GO_BIOLOGICAL_PROCESS	response to antibiotic	235	67	6.54373e-07	1.07896e-05	Tocilizumab	Downregulated	OTHER PROCESSES
BED	COLORECTAL_NEOPLASMS	51	22	7.96092e-07	1.09065e-05	Dexamethasone	Upregulated	OTHER PROCESSES
GO_BIOLOGICAL_PROCESS	positive regulation of cysteine-type endopeptidase activity involved in apoptotic process	86	21	2.14372e-07	1.10759e-05	Tocilizumab	Upregulated	LUNG DAMAGE AND PNEUMONIA PROGRESSION
BEDMOTIVE	[NEUROPROTECTION_INHIBITION] INFLAMMATORY CYTOKINES AND GROWTH FACTORS MODULATION	34	19	1.10985e-06	1.1124e-05	Dexamethasone	Downregulated	INFLAMMATION AND CYTOKINE STORM
GO_BIOLOGICAL_PROCESS	negative regulation of mitotic cell cycle	137	43	3.95245e-07	1.11848e-05	Dexamethasone	Upregulated	OTHER PROCESSES
GO_BIOLOGICAL_PROCESS	regulation of system process	360	104	4.19587e-07	1.12059e-05	Dexamethasone	Downregulated	OTHER PROCESSES
GO_BIOLOGICAL_PROCESS	gonad development	128	41	4.02105e-07	1.12292e-05	Dexamethasone	Upregulated	OTHER PROCESSES
GO_BIOLOGICAL_PROCESS	epithelial tube morphogenesis	184	53	4.0012e-07	1.12292e-05	Dexamethasone	Upregulated	OTHER PROCESSES
GO_BIOLOGICAL_PROCESS	cellular response to nitrogen compound	422	99	4.02194e-07	1.12292e-05	Dexamethasone	Upregulated	OTHER PROCESSES
GO_BIOLOGICAL_PROCESS	cell proliferation	435	121	4.24926e-07	1.13151e-05	Dexamethasone	Downregulated	OTHER PROCESSES
GO_MOLECULAR_FUNCTION	calmodulin-dependent protein kinase activity	26	17	1.76264e-07	1.1525e-05	Dexamethasone	Downregulated	OTHER PROCESSES
GO_BIOLOGICAL_PROCESS	MAPK cascade	279	72	4.15841e-07	1.1533e-05	Dexamethasone	Upregulated	OTHER PROCESSES
GO_BIOLOGICAL_PROCESS	cellular response to oxygen levels	119	45	4.36126e-07	1.15792e-05	Dexamethasone	Downregulated	LUNG DAMAGE AND PNEUMONIA PROGRESSION
GO_BIOLOGICAL_PROCESS	regulation of leukocyte chemotaxis	76	30	7.17425e-07	1.17835e-05	Tocilizumab	Downregulated	MIGRATION OF IMMUNE CELLS TO THE PULMONARY TISSUE
BEDMOTIVE	[SKIN_AGING] COLLAGEN DEGRADATION AND SYNTHESIS IN SKIN ELASTICITY_SKIN_AGING	35	18	1.31238e-06	1.18979e-05	Tocilizumab	Downregulated	FIBROSIS AND REMODELLING
GO_BIOLOGICAL_PROCESS	cellular response to decreased oxygen levels	109	24	2.36617e-07	1.20342e-05	Tocilizumab	Upregulated	LUNG DAMAGE AND PNEUMONIA PROGRESSION
BED	MUCOSITIS	31	16	4.85311e-06	1.20429e-05	Tocilizumab	Downregulated	OTHER PROCESSES
KEGG	04024_cAMP signaling pathway	181	59	2.64199e-06	1.20541e-05	Dexamethasone	Downregulated	OTHER PROCESSES
GO_BIOLOGICAL_PROCESS	positive regulation of substrate adhesion-dependent cell spreading	25	15	7.46567e-07	1.2215e-05	Tocilizumab	Downregulated	MIGRATION OF IMMUNE CELLS TO THE PULMONARY TISSUE
GO_BIOLOGICAL_PROCESS	ERK1 and ERK2 cascade	25	15	7.46567e-07	1.2215e-05	Tocilizumab	Downregulated	OTHER PROCESSES
GO_BIOLOGICAL_PROCESS	regulation of lipid catabolic process	34	18	7.48987e-07	1.22311e-05	Tocilizumab	Downregulated	OTHER PROCESSES
GO_BIOLOGICAL_PROCESS	apoptotic signaling pathway	199	59	7.5614e-07	1.23242e-05	Tocilizumab	Downregulated	LUNG DAMAGE AND PNEUMONIA PROGRESSION
KEGG	05145_Toxoplasmosis	106	34	3.83169e-06	1.23931e-05	Dexamethasone	Upregulated	VIRAL INFECTION
GO_BIOLOGICAL_PROCESS	response to wounding	396	94	4.62208e-07	1.27344e-05	Dexamethasone	Upregulated	LUNG DAMAGE AND PNEUMONIA PROGRESSION
GO_BIOLOGICAL_PROCESS	regulation of smooth muscle cell apoptotic process	17	12	7.93712e-07	1.28555e-05	Tocilizumab	Downregulated	OTHER PROCESSES
GO_BIOLOGICAL_PROCESS	negative regulation of endothelial cell apoptotic process	28	16	7.94783e-07	1.28555e-05	Tocilizumab	Downregulated	LUNG DAMAGE AND PNEUMONIA PROGRESSION
GO_BIOLOGICAL_PROCESS	negative regulation of extrinsic apoptotic signaling pathway via death domain receptors	28	16	7.94783e-07	1.28555e-05	Tocilizumab	Downregulated	OTHER PROCESSES
GO_BIOLOGICAL_PROCESS	positive regulation of interleukin-12 production	31	17	7.90867e-07	1.28555e-05	Tocilizumab	Downregulated	INFLAMMATION AND CYTOKINE STORM
BEDMOTIVE	[THYROID_NEOPLASMS] CELL GROWTH AND PROLIFERATION_THYROID_NEOPLASMS	17	12	2.8202e-07	1.28633e-05	Dexamethasone	Upregulated	OTHER PROCESSES
BEDMOTIVE	[WALDENSTROMS_MACROGLOBULINAEMIA] SURVIVAL AND PROLIFERATION	17	12	2.8202e-07	1.28633e-05	Dexamethasone	Upregulated	OTHER PROCESSES
BEDMOTIVE	[PERIODONTITIS] ACTIVATION OF OSTEOCLASTS AND BONE RESORPTION	32	17	1.43644e-06	1.28811e-05	Tocilizumab	Downregulated	OTHER PROCESSES
BEDMOTIVE	[ASTHMA; ASTHMA_NON_ALLERGIC] TH17-MEDIATED INFLAMMATION	8	8	1.33291e-06	1.29144e-05	Dexamethasone	Downregulated	ADAPTIVE IMMUNE SYSTEM ACTIVATION
BEDMOTIVE	[DRUG_INDUCED_LIVER_INJURY] HEPATOCYTE NECROSIS	8	8	1.33291e-06	1.29144e-05	Dexamethasone	Downregulated	OTHER PROCESSES
BEDMOTIVE	[LOWER_FEMALE_GENITAL_TRACT_INFECTION] EFFECTOR T CELLS RECRUITMENT	16	12	1.31181e-06	1.29144e-05	Dexamethasone	Downregulated	ADAPTIVE IMMUNE SYSTEM ACTIVATION
GO_BIOLOGICAL_PROCESS	regulation of muscle organ development	88	33	8.09195e-07	1.30144e-05	Tocilizumab	Downregulated	OTHER PROCESSES
GO_BIOLOGICAL_PROCESS	regulation of striated muscle tissue development	88	33	8.09195e-07	1.30144e-05	Tocilizumab	Downregulated	OTHER PROCESSES
GO_BIOLOGICAL_PROCESS	regulation of muscle cell differentiation	104	37	8.0665e-07	1.30144e-05	Tocilizumab	Downregulated	OTHER PROCESSES
BEDMOTIVE	[BURNING_SENSATION] INFLAMMATORY RESPONSE -BURNING SENSATION-	26	15	1.50369e-06	1.30583e-05	Tocilizumab	Downregulated	INFLAMMATION AND CYTOKINE STORM
BEDMOTIVE	[ENDOTHELIAL_DYSFUNCTION] ENDOTHELIAL APOPTOSIS	26	15	1.50369e-06	1.30583e-05	Tocilizumab	Downregulated	LUNG DAMAGE AND PNEUMONIA PROGRESSION
BEDMOTIVE	[HEAD_NECK_NEOPLASMS] TISSUE INVASION AND METASTASIS_HEAD_AND_NECK_NEOPLASMS	26	15	1.50369e-06	1.30583e-05	Tocilizumab	Downregulated	OTHER PROCESSES
KEGG	04971_Gastric acid secretion	48	23	2.96365e-06	1.32457e-05	Dexamethasone	Downregulated	OTHER PROCESSES
BED	WALDENSTROMS_MACROGLOBULINAEMIA	25	14	5.50498e-06	1.35352e-05	Tocilizumab	Downregulated	OTHER PROCESSES
GO_BIOLOGICAL_PROCESS	actin filament-based process	275	71	4.93599e-07	1.35545e-05	Dexamethasone	Upregulated	OTHER PROCESSES
GO_BIOLOGICAL_PROCESS	negative regulation of intracellular signal transduction	307	46	2.75297e-07	1.36808e-05	Tocilizumab	Upregulated	OTHER PROCESSES
GO_BIOLOGICAL_PROCESS	regulation of apoptotic signaling pathway	284	86	5.17276e-07	1.36889e-05	Dexamethasone	Downregulated	LUNG DAMAGE AND PNEUMONIA PROGRESSION
KEGG	04670_Leukocyte transendothelial migration	102	33	4.30657e-06	1.37148e-05	Dexamethasone	Upregulated	MIGRATION OF IMMUNE CELLS TO THE PULMONARY TISSUE
GO_BIOLOGICAL_PROCESS	negative regulation of neuron death	142	46	8.60346e-07	1.3811e-05	Tocilizumab	Downregulated	OTHER PROCESSES
BEDMOTIVE	[HEPATOCELLULAR_CARCINOMA] TISSUE INVASION AND METASTASIS_HCC	35	18	3.21268e-07	1.38821e-05	Dexamethasone	Upregulated	OTHER PROCESSES
GO_BIOLOGICAL_PROCESS	regulation of DNA-binding transcription factor activity	296	75	5.17682e-07	1.41229e-05	Dexamethasone	Upregulated	OTHER PROCESSES
GO_BIOLOGICAL_PROCESS	regulation of vasculature development	230	73	5.43454e-07	1.43025e-05	Dexamethasone	Downregulated	OTHER PROCESSES
GO_BIOLOGICAL_PROCESS	regulation of alpha-beta T cell differentiation	51	23	9.08487e-07	1.4529e-05	Tocilizumab	Downregulated	ADAPTIVE IMMUNE SYSTEM ACTIVATION
GO_BIOLOGICAL_PROCESS	regulation of fatty acid metabolic process	51	23	9.08487e-07	1.4529e-05	Tocilizumab	Downregulated	OTHER PROCESSES
GO_BIOLOGICAL_PROCESS	mammary gland development	94	33	5.35397e-07	1.45586e-05	Dexamethasone	Upregulated	OTHER PROCESSES
BED	DIABETIC_NEUROPATHIES	66	28	5.19692e-06	1.46362e-05	Dexamethasone	Downregulated	OTHER PROCESSES
BED	DIABETIC_NEUROPATHY	66	28	5.19692e-06	1.46362e-05	Dexamethasone	Downregulated	OTHER PROCESSES
BEDMOTIVE	[MULTIPLE_SCLEROSIS] AXONAL DAMAGE AND NEURONAL LOSS	71	28	1.72229e-06	1.48009e-05	Tocilizumab	Downregulated	OTHER PROCESSES
GO_BIOLOGICAL_PROCESS	cell part morphogenesis	286	73	5.46456e-07	1.48111e-05	Dexamethasone	Upregulated	OTHER PROCESSES
GO_BIOLOGICAL_PROCESS	regulation of lipase activity	77	33	5.67489e-07	1.48916e-05	Dexamethasone	Downregulated	OTHER PROCESSES
GO_BIOLOGICAL_PROCESS	regulation of alpha-beta T cell activation	73	29	9.39559e-07	1.49416e-05	Tocilizumab	Downregulated	ADAPTIVE IMMUNE SYSTEM ACTIVATION
GO_BIOLOGICAL_PROCESS	regulation of leukocyte apoptotic process	73	29	9.39559e-07	1.49416e-05	Tocilizumab	Downregulated	IMMUNE CELLS APOPTOSIS (LYMPHOPENIA/EXHAUSTION)
GO_BIOLOGICAL_PROCESS	leukocyte proliferation	73	29	9.39559e-07	1.49416e-05	Tocilizumab	Downregulated	MIGRATION OF IMMUNE CELLS TO THE PULMONARY TISSUE
BED	THROMBOCYTOPENIA	28	16	5.39435e-06	1.50388e-05	Dexamethasone	Downregulated	COAGULOPATHY
GO_BIOLOGICAL_PROCESS	cell projection morphogenesis	281	72	5.60166e-07	1.50847e-05	Dexamethasone	Upregulated	OTHER PROCESSES
GO_BIOLOGICAL_PROCESS	plasma membrane bounded cell projection morphogenesis	281	72	5.60166e-07	1.50847e-05	Dexamethasone	Upregulated	OTHER PROCESSES
BEDMOTIVE	[THROMBOCYTOPENIA_IMMUNE_PRIMARY] ABNORMAL CELLULAR IMMUNITY	21	14	1.59246e-06	1.50938e-05	Dexamethasone	Downregulated	INFLAMMATION AND CYTOKINE STORM
BEDMOTIVE	[AGRANULOCYTOSIS] DECREASE IN GRANULOCYTE PRODUCTION	21	14	1.59246e-06	1.50938e-05	Dexamethasone	Downregulated	MIGRATION OF IMMUNE CELLS TO THE PULMONARY TISSUE
BEDMOTIVE	[NEUROPROTECTION_INHIBITION] ANTIAPOPTOTIC SIGNALLING	25	12	2.26433e-08	1.51148e-05	Tocilizumab	Upregulated	OTHER PROCESSES
BEDMOTIVE	[CHRONIC_LYMPHOCYTIC_LEUKEMIA] IMBALANCE BETWEEN CELL GENERATION AND CELL DEATH RATE	86	22	4.42599e-08	1.51148e-05	Tocilizumab	Upregulated	ADAPTIVE IMMUNE SYSTEM ACTIVATION
BEDMOTIVE	[DNA_DAMAGE_RESPONSE] G2/M CHECKPOINT	27	12	6.66473e-08	1.51734e-05	Tocilizumab	Upregulated	OTHER PROCESSES
BED	CLEAR_CELL_RENAL_CELL_CARCINOMA	106	39	5.6107e-06	1.54855e-05	Dexamethasone	Downregulated	OTHER PROCESSES
GO_BIOLOGICAL_PROCESS	vasculature development	319	94	5.95016e-07	1.55687e-05	Dexamethasone	Downregulated	OTHER PROCESSES
GO_BIOLOGICAL_PROCESS	response to alcohol	186	53	5.83253e-07	1.56559e-05	Dexamethasone	Upregulated	OTHER PROCESSES
KEGG	04115_p53 signaling pathway	63	17	6.87062e-07	1.57165e-05	Tocilizumab	Upregulated	OTHER PROCESSES
GO_BIOLOGICAL_PROCESS	JAK-STAT cascade	41	20	1.00534e-06	1.59139e-05	Tocilizumab	Downregulated	OTHER PROCESSES
GO_BIOLOGICAL_PROCESS	STAT cascade	41	20	1.00534e-06	1.59139e-05	Tocilizumab	Downregulated	OTHER PROCESSES
GO_BIOLOGICAL_PROCESS	neutrophil chemotaxis	62	26	1.00631e-06	1.59139e-05	Tocilizumab	Downregulated	MIGRATION OF IMMUNE CELLS TO THE PULMONARY TISSUE
GO_MOLECULAR_FUNCTION	growth factor receptor binding	111	39	5.89003e-07	1.59352e-05	Tocilizumab	Downregulated	OTHER PROCESSES
GO_BIOLOGICAL_PROCESS	embryo development	475	108	6.02665e-07	1.61251e-05	Dexamethasone	Upregulated	OTHER PROCESSES
BEDMOTIVE	[PULMONARY_ARTERIAL_HYPERTENSION] TGFBETA RECEPTOR SIGNALING ALTERATION	14	11	1.72867e-06	1.62086e-05	Dexamethasone	Downregulated	HYPERTENSION
GO_BIOLOGICAL_PROCESS	interspecies interaction between organisms	453	60	3.31852e-07	1.62433e-05	Tocilizumab	Upregulated	OTHER PROCESSES
GO_BIOLOGICAL_PROCESS	cellular response to oxygen levels	119	25	3.44981e-07	1.6641e-05	Tocilizumab	Upregulated	LUNG DAMAGE AND PNEUMONIA PROGRESSION
GO_BIOLOGICAL_PROCESS	regulation of neuron death	223	37	3.4509e-07	1.6641e-05	Tocilizumab	Upregulated	OTHER PROCESSES
GO_BIOLOGICAL_PROCESS	cytokine production	105	37	1.05725e-06	1.66692e-05	Tocilizumab	Downregulated	INFLAMMATION AND CYTOKINE STORM
GO_BIOLOGICAL_PROCESS	adaptive immune response	210	61	1.05995e-06	1.66692e-05	Tocilizumab	Downregulated	ADAPTIVE IMMUNE SYSTEM ACTIVATION
GO_BIOLOGICAL_PROCESS	regulation of actin filament-based process	210	61	1.05995e-06	1.66692e-05	Tocilizumab	Downregulated	OTHER PROCESSES
GO_BIOLOGICAL_PROCESS	leukocyte differentiation	241	64	6.3998e-07	1.70689e-05	Dexamethasone	Upregulated	MIGRATION OF IMMUNE CELLS TO THE PULMONARY TISSUE
GO_BIOLOGICAL_PROCESS	positive regulation of lymphocyte differentiation	74	32	6.59546e-07	1.71084e-05	Dexamethasone	Downregulated	ADAPTIVE IMMUNE SYSTEM ACTIVATION
GO_BIOLOGICAL_PROCESS	positive regulation of reactive oxygen species metabolic process	74	32	6.59546e-07	1.71084e-05	Dexamethasone	Downregulated	LUNG DAMAGE AND PNEUMONIA PROGRESSION
GO_BIOLOGICAL_PROCESS	aging	201	59	1.09332e-06	1.71623e-05	Tocilizumab	Downregulated	OTHER PROCESSES
GO_BIOLOGICAL_PROCESS	pattern recognition receptor signaling pathway	93	34	1.09798e-06	1.72037e-05	Tocilizumab	Downregulated	OTHER PROCESSES
BEDMOTIVE	[ACUTE_MYELOID_LEUKEMIA] INCREASED SURVIVAL AND PROLIFERATION IN AML	18	12	2.03302e-06	1.72912e-05	Tocilizumab	Downregulated	OTHER PROCESSES
KEGG	04916_Melanogenesis	101	38	3.9822e-06	1.7442e-05	Dexamethasone	Downregulated	OTHER PROCESSES
GO_BIOLOGICAL_PROCESS	positive regulation of T cell differentiation	66	27	1.12545e-06	1.75695e-05	Tocilizumab	Downregulated	ADAPTIVE IMMUNE SYSTEM ACTIVATION
GO_BIOLOGICAL_PROCESS	granulocyte chemotaxis	66	27	1.12545e-06	1.75695e-05	Tocilizumab	Downregulated	MIGRATION OF IMMUNE CELLS TO THE PULMONARY TISSUE
BED	PREGESTATIONAL_DM	68	26	1.35681e-06	1.76342e-05	Dexamethasone	Upregulated	OTHER PROCESSES
BED	MULTIPLE_MYELOMA	111	36	1.48024e-06	1.76342e-05	Dexamethasone	Upregulated	OTHER PROCESSES
BED	ACUTE_LYMPHOCYTIC_LEUKEMIA	191	53	1.44213e-06	1.76342e-05	Dexamethasone	Upregulated	OTHER PROCESSES
GO_BIOLOGICAL_PROCESS	regulation of cysteine-type endopeptidase activity	158	47	6.66203e-07	1.77117e-05	Dexamethasone	Upregulated	OTHER PROCESSES
KEGG	05032_Morphine addiction	52	24	4.16081e-06	1.7867e-05	Dexamethasone	Downregulated	OTHER PROCESSES
BED	BONE_METASTASES_PROSTATIC_CANCER	98	33	1.58178e-06	1.80586e-05	Dexamethasone	Upregulated	OTHER PROCESSES
BEDMOTIVE	[AMYOTROPHIC_LATERAL_SCLEROSIS] GLUTAMATE EXCITOTOXICITY	10	9	2.04376e-06	1.83264e-05	Dexamethasone	Downregulated	OTHER PROCESSES
BEDMOTIVE	[ERYTHEMA] CHEMOTAXIS	12	10	2.05962e-06	1.83264e-05	Dexamethasone	Downregulated	MIGRATION OF IMMUNE CELLS TO THE PULMONARY TISSUE
BEDMOTIVE	[ACQUIRED IMMUNODEFICIENCY SYNDROME] GASTROINTESTINAL INFLAMMATION_AIDS	12	10	2.05962e-06	1.83264e-05	Dexamethasone	Downregulated	OTHER PROCESSES
BEDMOTIVE	[CROHN_DISEASE] ADAPTIVE RESPONSE ALTERATION-CROHN'S DISEASE-	12	10	2.05962e-06	1.83264e-05	Dexamethasone	Downregulated	OTHER PROCESSES
BEDMOTIVE	[SKIN_AGING] COLLAGEN DEGRADATION AND SYNTHESIS IN SKIN ELASTICITY_SKIN_AGING	35	19	2.01067e-06	1.83264e-05	Dexamethasone	Downregulated	FIBROSIS AND REMODELLING
BED	Coagulopathy_COVID	81	32	7.00773e-06	1.91498e-05	Dexamethasone	Downregulated	COAGULOPATHY
BED	ALZHEIMER_DISEASE	68	26	7.90149e-06	1.92509e-05	Tocilizumab	Downregulated	OTHER PROCESSES
GO_BIOLOGICAL_PROCESS	regulation of neuron apoptotic process	148	47	1.24328e-06	1.93379e-05	Tocilizumab	Downregulated	OTHER PROCESSES
BED	WILSON_DISEASE	25	14	1.78004e-06	1.95092e-05	Dexamethasone	Upregulated	OTHER PROCESSES
GO_BIOLOGICAL_PROCESS	cellular response to organic cyclic compound	364	104	7.55241e-07	1.95345e-05	Dexamethasone	Downregulated	OTHER PROCESSES
GO_BIOLOGICAL_PROCESS	regulation of establishment of planar polarity	40	19	7.41947e-07	1.96628e-05	Dexamethasone	Upregulated	OTHER PROCESSES
BEDMOTIVE	[PNEUMONITIS] RADIATION-INDUCED LUNG INFLAMMATION	24	15	2.2401e-06	1.9731e-05	Dexamethasone	Downregulated	LUNG DAMAGE AND PNEUMONIA PROGRESSION
GO_BIOLOGICAL_PROCESS	response to extracellular stimulus	351	101	7.67827e-07	1.98034e-05	Dexamethasone	Downregulated	OTHER PROCESSES
GO_BIOLOGICAL_PROCESS	regulation of cytokine production involved in immune response	59	25	1.28817e-06	1.9963e-05	Tocilizumab	Downregulated	INFLAMMATION AND CYTOKINE STORM
GO_BIOLOGICAL_PROCESS	positive regulation of muscle cell differentiation	59	25	1.28817e-06	1.9963e-05	Tocilizumab	Downregulated	OTHER PROCESSES
GO_BIOLOGICAL_PROCESS	negative regulation of protein phosphorylation	232	62	7.61997e-07	2.01302e-05	Dexamethasone	Upregulated	OTHER PROCESSES
KEGG	05143_African trypanosomiasis	23	13	1.05088e-05	2.01499e-05	Tocilizumab	Downregulated	OTHER PROCESSES
BEDMOTIVE	[INFECTION; MYOCARDITIS] INNATE IMMUNE RESPONSE	57	24	2.40928e-06	2.02822e-05	Tocilizumab	Downregulated	INFLAMMATION AND CYTOKINE STORM
BEDMOTIVE	[AMYOTROPHIC_LATERAL_SCLEROSIS] MITOCHONDRIAL DYSFUNCTION	15	11	4.96631e-07	2.03867e-05	Dexamethasone	Upregulated	OTHER PROCESSES
GO_BIOLOGICAL_PROCESS	regulation of neurotransmitter receptor activity	30	16	7.75523e-07	2.04229e-05	Dexamethasone	Upregulated	OTHER PROCESSES
KEGG	04930_Type II diabetes mellitus	45	19	6.64577e-06	2.05324e-05	Dexamethasone	Upregulated	OTHER PROCESSES
KEGG	04066_HIF-1 signaling pathway	86	29	6.57719e-06	2.05324e-05	Dexamethasone	Upregulated	OTHER PROCESSES
GO_BIOLOGICAL_PROCESS	regulation of peptidase activity	225	37	4.34914e-07	2.06664e-05	Tocilizumab	Upregulated	OTHER PROCESSES
BED	NEURONAL_DEGENERATION_ROOT_AVULSION	238	62	1.96156e-06	2.06718e-05	Dexamethasone	Upregulated	OTHER PROCESSES
BED	PHLEBITIS	99	33	2.04681e-06	2.07714e-05	Dexamethasone	Upregulated	OTHER PROCESSES
BED	PERIODONTITIS	111	40	7.6847e-06	2.07939e-05	Dexamethasone	Downregulated	OTHER PROCESSES
BEDMOTIVE	[MYELOSUPPRESSION] INEFFECTIVE HEMATOPOIESIS	33	17	2.5226e-06	2.10217e-05	Tocilizumab	Downregulated	OTHER PROCESSES
GO_BIOLOGICAL_PROCESS	positive regulation of transmembrane transport	131	41	8.03805e-07	2.1035e-05	Dexamethasone	Upregulated	OTHER PROCESSES
BED	SPONTANEUS_TENDON_RUPTURE	47	22	7.88389e-06	2.11258e-05	Dexamethasone	Downregulated	OTHER PROCESSES
GO_BIOLOGICAL_PROCESS	regulation of actin cytoskeleton organization	183	52	8.21587e-07	2.14332e-05	Dexamethasone	Upregulated	OTHER PROCESSES
BEDMOTIVE	[COLITIS] ABNORMAL COLLAGEN METABOLISM	19	13	2.46067e-06	2.1457e-05	Dexamethasone	Downregulated	FIBROSIS AND REMODELLING
GO_BIOLOGICAL_PROCESS	positive regulation of acute inflammatory response	23	14	1.3879e-06	2.14695e-05	Tocilizumab	Downregulated	INFLAMMATION AND CYTOKINE STORM
GO_BIOLOGICAL_PROCESS	regulation of carbohydrate metabolic process	102	36	1.41598e-06	2.18642e-05	Tocilizumab	Downregulated	OTHER PROCESSES
GO_BIOLOGICAL_PROCESS	positive regulation of innate immune response	188	53	8.42977e-07	2.19227e-05	Dexamethasone	Upregulated	INFLAMMATION AND CYTOKINE STORM
GO_BIOLOGICAL_PROCESS	cellular response to abiotic stimulus	193	54	8.61033e-07	2.22536e-05	Dexamethasone	Upregulated	OTHER PROCESSES
GO_BIOLOGICAL_PROCESS	cellular response to environmental stimulus	193	54	8.61033e-07	2.22536e-05	Dexamethasone	Upregulated	OTHER PROCESSES
GO_BIOLOGICAL_PROCESS	lymphocyte proliferation	63	26	1.45575e-06	2.23969e-05	Tocilizumab	Downregulated	OTHER PROCESSES
GO_BIOLOGICAL_PROCESS	positive regulation of phosphatidylinositol 3-kinase signaling	63	26	1.45575e-06	2.23969e-05	Tocilizumab	Downregulated	OTHER PROCESSES
GO_BIOLOGICAL_PROCESS	negative regulation of hemopoiesis	94	34	1.46036e-06	2.24273e-05	Tocilizumab	Downregulated	OTHER PROCESSES
GO_BIOLOGICAL_PROCESS	blood coagulation	212	68	8.76945e-07	2.24892e-05	Dexamethasone	Downregulated	COAGULOPATHY
GO_BIOLOGICAL_PROCESS	coagulation	212	68	8.76945e-07	2.24892e-05	Dexamethasone	Downregulated	COAGULOPATHY
BEDMOTIVE	[FRAGILE_X_SYNDROME] IMMUNE DYSREGULATION_FXS	11	9	2.8228e-06	2.28314e-05	Tocilizumab	Downregulated	INFLAMMATION AND CYTOKINE STORM
BEDMOTIVE	[ACQUIRED IMMUNODEFICIENCY SYNDROME] INCREASED EPITHELIAL APOPTOSIS	11	9	2.8228e-06	2.28314e-05	Tocilizumab	Downregulated	LUNG DAMAGE AND PNEUMONIA PROGRESSION
BEDMOTIVE	[ACUTE_LYMPHOCYTIC_LEUKEMIA] MICROENVIRONMENT CUES IN T-ALL	11	9	2.8228e-06	2.28314e-05	Tocilizumab	Downregulated	OTHER PROCESSES
BED	HAIR_DEPIGMENTATION	39	18	9.47038e-06	2.28654e-05	Tocilizumab	Downregulated	OTHER PROCESSES
GO_BIOLOGICAL_PROCESS	regulation of myeloid cell apoptotic process	26	15	1.50369e-06	2.29272e-05	Tocilizumab	Downregulated	IMMUNE CELLS APOPTOSIS (LYMPHOPENIA/EXHAUSTION)
GO_BIOLOGICAL_PROCESS	negative regulation of production of molecular mediator of immune response	26	15	1.50369e-06	2.29272e-05	Tocilizumab	Downregulated	INFLAMMATION AND CYTOKINE STORM
GO_BIOLOGICAL_PROCESS	response to interleukin-6	26	15	1.50369e-06	2.29272e-05	Tocilizumab	Downregulated	INFLAMMATION AND CYTOKINE STORM
GO_BIOLOGICAL_PROCESS	neurotrophin signaling pathway	26	15	1.50369e-06	2.29272e-05	Tocilizumab	Downregulated	OTHER PROCESSES
GO_BIOLOGICAL_PROCESS	neuron projection morphogenesis	279	71	8.91521e-07	2.29704e-05	Dexamethasone	Upregulated	OTHER PROCESSES
GO_BIOLOGICAL_PROCESS	negative regulation of phosphorus metabolic process	303	45	4.87516e-07	2.2998e-05	Tocilizumab	Upregulated	OTHER PROCESSES
BEDMOTIVE	[LIPIDOSES] INFLAMMATION AND IMMUNE RESPONSE	27	15	2.88335e-06	2.30948e-05	Tocilizumab	Downregulated	INFLAMMATION AND CYTOKINE STORM
GO_MOLECULAR_FUNCTION	proximal promoter sequence-specific DNA binding	333	82	5.39295e-07	2.31435e-05	Dexamethasone	Upregulated	OTHER PROCESSES
BED	ACUTE_MYELOID_LEUKEMIA	71	29	8.73183e-06	2.31729e-05	Dexamethasone	Downregulated	OTHER PROCESSES
GO_BIOLOGICAL_PROCESS	regulation of endocytosis	164	56	9.09048e-07	2.31807e-05	Dexamethasone	Downregulated	OTHER PROCESSES
GO_BIOLOGICAL_PROCESS	epithelial cell apoptotic process	24	14	9.04603e-07	2.32358e-05	Dexamethasone	Upregulated	LUNG DAMAGE AND PNEUMONIA PROGRESSION
GO_BIOLOGICAL_PROCESS	regulation of DNA-binding transcription factor activity	296	88	9.18044e-07	2.32786e-05	Dexamethasone	Downregulated	OTHER PROCESSES
GO_BIOLOGICAL_PROCESS	regulation of vesicle-mediated transport	296	88	9.18044e-07	2.32786e-05	Dexamethasone	Downregulated	OTHER PROCESSES
GO_BIOLOGICAL_PROCESS	regulation of lymphocyte mediated immunity	96	38	9.20995e-07	2.3288e-05	Dexamethasone	Downregulated	ADAPTIVE IMMUNE SYSTEM ACTIVATION
GO_BIOLOGICAL_PROCESS	response to reactive oxygen species	149	47	1.54121e-06	2.34573e-05	Tocilizumab	Downregulated	LUNG DAMAGE AND PNEUMONIA PROGRESSION
GO_BIOLOGICAL_PROCESS	blood vessel development	309	91	9.37834e-07	2.36476e-05	Dexamethasone	Downregulated	OTHER PROCESSES
GO_MOLECULAR_FUNCTION	sequence-specific double-stranded DNA binding	480	109	5.66873e-07	2.36512e-05	Dexamethasone	Upregulated	OTHER PROCESSES
KEGG	05142_Chagas disease (American trypanosomiasis)	100	32	7.79905e-06	2.37412e-05	Dexamethasone	Upregulated	VIRAL INFECTION
GO_BIOLOGICAL_PROCESS	glycerolipid biosynthetic process	96	33	9.30204e-07	2.38201e-05	Dexamethasone	Upregulated	OTHER PROCESSES
BED	CYTOKINE_RELEASE_SYNDROME	20	12	1.00617e-05	2.40763e-05	Tocilizumab	Downregulated	INFLAMMATION AND CYTOKINE STORM
GO_BIOLOGICAL_PROCESS	positive regulation of peptidyl-serine phosphorylation	82	34	9.76259e-07	2.45479e-05	Dexamethasone	Downregulated	OTHER PROCESSES
GO_BIOLOGICAL_PROCESS	negative regulation of immune system process	269	73	1.62758e-06	2.47275e-05	Tocilizumab	Downregulated	INFLAMMATION AND CYTOKINE STORM
GO_BIOLOGICAL_PROCESS	regulation of phosphatase activity	83	20	5.2897e-07	2.47741e-05	Tocilizumab	Upregulated	OTHER PROCESSES
GO_MOLECULAR_FUNCTION	protein domain specific binding	453	104	6.11721e-07	2.48326e-05	Dexamethasone	Upregulated	OTHER PROCESSES
GO_BIOLOGICAL_PROCESS	necrotic cell death	23	15	1.01239e-06	2.53154e-05	Dexamethasone	Downregulated	OTHER PROCESSES
GO_BIOLOGICAL_PROCESS	programmed necrotic cell death	23	15	1.01239e-06	2.53154e-05	Dexamethasone	Downregulated	OTHER PROCESSES
BED	HODGKINS_LYMPHOMA	69	26	1.0775e-05	2.55548e-05	Tocilizumab	Downregulated	OTHER PROCESSES
GO_BIOLOGICAL_PROCESS	positive regulation of neuron death	76	19	5.54304e-07	2.57752e-05	Tocilizumab	Upregulated	OTHER PROCESSES
BEDMOTIVE	[ENDOTHELIAL_DYSFUNCTION] OXIDATIVE STRESS-ENDOTHELIAL DYSFUNCTION-	47	21	3.27067e-06	2.59452e-05	Tocilizumab	Downregulated	LUNG DAMAGE AND PNEUMONIA PROGRESSION
BEDMOTIVE	[NEURONAL_DEGENERATION_ROOT_AVULSION] ER STRESS AND ACCUMULATION OF MISFOLDED PROTEINS	33	17	6.67122e-07	2.60813e-05	Dexamethasone	Upregulated	OTHER PROCESSES
GO_BIOLOGICAL_PROCESS	lymphocyte activation involved in immune response	71	28	1.72229e-06	2.61198e-05	Tocilizumab	Downregulated	ADAPTIVE IMMUNE SYSTEM ACTIVATION
BEDMOTIVE	[CONSTIPATION] ABSORPTION ACTIVATION-SODIUM TRANSPORT FROM THE INTESTINE	18	12	7.33318e-07	2.64843e-05	Dexamethasone	Upregulated	OTHER PROCESSES
BEDMOTIVE	[NEURONAL_DEGENERATION_ROOT_AVULSION] ANOIKIS OF DEGENERATING NEURONS	40	19	7.41947e-07	2.64843e-05	Dexamethasone	Upregulated	OTHER PROCESSES
GO_BIOLOGICAL_PROCESS	response to insulin	154	48	1.75159e-06	2.65169e-05	Tocilizumab	Downregulated	OTHER PROCESSES
BEDMOTIVE	[PANCREATIC_NEOPLASMS] SUSTAINED ANGIOGENESIS_PANCREATIC_CARCINOMA	9	8	3.38275e-06	2.65788e-05	Tocilizumab	Downregulated	OTHER PROCESSES
GO_BIOLOGICAL_PROCESS	negative regulation of protein modification process	335	48	5.85036e-07	2.66335e-05	Tocilizumab	Upregulated	OTHER PROCESSES
GO_BIOLOGICAL_PROCESS	response to acid chemical	234	62	1.05075e-06	2.67428e-05	Dexamethasone	Upregulated	OTHER PROCESSES
GO_BIOLOGICAL_PROCESS	pattern recognition receptor signaling pathway	93	37	1.10599e-06	2.75035e-05	Dexamethasone	Downregulated	OTHER PROCESSES
GO_BIOLOGICAL_PROCESS	cardiovascular system development	323	94	1.10317e-06	2.75035e-05	Dexamethasone	Downregulated	OTHER PROCESSES
GO_BIOLOGICAL_PROCESS	phospholipid biosynthetic process	103	36	1.84785e-06	2.79245e-05	Tocilizumab	Downregulated	OTHER PROCESSES
GO_BIOLOGICAL_PROCESS	regulation of myeloid cell differentiation	169	57	1.14634e-06	2.84285e-05	Dexamethasone	Downregulated	MIGRATION OF IMMUNE CELLS TO THE PULMONARY TISSUE
GO_BIOLOGICAL_PROCESS	positive regulation of adaptive immune response	79	33	1.15228e-06	2.84976e-05	Dexamethasone	Downregulated	ADAPTIVE IMMUNE SYSTEM ACTIVATION
GO_BIOLOGICAL_PROCESS	cellular response to extracellular stimulus	177	59	1.15692e-06	2.85343e-05	Dexamethasone	Downregulated	OTHER PROCESSES
GO_BIOLOGICAL_PROCESS	tissue homeostasis	99	35	1.89602e-06	2.86017e-05	Tocilizumab	Downregulated	FIBROSIS AND REMODELLING
GO_BIOLOGICAL_PROCESS	forebrain development	219	36	6.34865e-07	2.87012e-05	Tocilizumab	Upregulated	OTHER PROCESSES
GO_MOLECULAR_FUNCTION	Ras guanyl-nucleotide exchange factor activity	161	56	4.57537e-07	2.88079e-05	Dexamethasone	Downregulated	OTHER PROCESSES
GO_BIOLOGICAL_PROCESS	positive regulation of cytoskeleton organization	128	40	1.14574e-06	2.89837e-05	Dexamethasone	Upregulated	OTHER PROCESSES
GO_BIOLOGICAL_PROCESS	response to exogenous dsRNA	37	20	1.17873e-06	2.89928e-05	Dexamethasone	Downregulated	OTHER PROCESSES
GO_BIOLOGICAL_PROCESS	positive regulation of reactive oxygen species biosynthetic process	39	19	1.92896e-06	2.90471e-05	Tocilizumab	Downregulated	LUNG DAMAGE AND PNEUMONIA PROGRESSION
KEGG	05110_Vibrio cholerae infection	15	10	1.53575e-05	2.91792e-05	Tocilizumab	Downregulated	OTHER PROCESSES
GO_BIOLOGICAL_PROCESS	stress-activated MAPK cascade	84	30	1.16156e-06	2.92953e-05	Dexamethasone	Upregulated	OTHER PROCESSES
GO_BIOLOGICAL_PROCESS	positive regulation of leukocyte migration	91	33	1.94977e-06	2.93086e-05	Tocilizumab	Downregulated	MIGRATION OF IMMUNE CELLS TO THE PULMONARY TISSUE
BEDMOTIVE	[MYELOSUPPRESSION] INEFFECTIVE HEMATOPOIESIS	33	18	3.42995e-06	2.9613e-05	Dexamethasone	Downregulated	OTHER PROCESSES
GO_BIOLOGICAL_PROCESS	positive regulation of NF-kappaB transcription factor activity	119	44	1.20946e-06	2.9668e-05	Dexamethasone	Downregulated	OTHER PROCESSES
GO_BIOLOGICAL_PROCESS	response to alcohol	186	55	1.98349e-06	2.97629e-05	Tocilizumab	Downregulated	OTHER PROCESSES
GO_BIOLOGICAL_PROCESS	response to interleukin-2	13	10	1.9973e-06	2.99112e-05	Tocilizumab	Downregulated	INFLAMMATION AND CYTOKINE STORM
GO_BIOLOGICAL_PROCESS	neuron development	424	104	2.00041e-06	2.99112e-05	Tocilizumab	Downregulated	OTHER PROCESSES
KEGG	05014_Amyotrophic lateral sclerosis (ALS)	30	15	1.59367e-05	3.0007e-05	Tocilizumab	Downregulated	OTHER PROCESSES
GO_BIOLOGICAL_PROCESS	negative regulation of transport	285	85	1.22966e-06	3.00818e-05	Dexamethasone	Downregulated	OTHER PROCESSES
GO_BIOLOGICAL_PROCESS	negative regulation of alpha-beta T cell differentiation	18	12	2.03302e-06	3.02394e-05	Tocilizumab	Downregulated	ADAPTIVE IMMUNE SYSTEM ACTIVATION
GO_BIOLOGICAL_PROCESS	T cell migration	18	12	2.03302e-06	3.02394e-05	Tocilizumab	Downregulated	ADAPTIVE IMMUNE SYSTEM ACTIVATION
GO_BIOLOGICAL_PROCESS	growth hormone receptor signaling pathway	18	12	2.03302e-06	3.02394e-05	Tocilizumab	Downregulated	OTHER PROCESSES
GO_BIOLOGICAL_PROCESS	regulation of innate immune response	247	76	1.2414e-06	3.02868e-05	Dexamethasone	Downregulated	INFLAMMATION AND CYTOKINE STORM
BED	ANDROGENETIC_ALOPECIA	140	47	1.1568e-05	3.04072e-05	Dexamethasone	Downregulated	OTHER PROCESSES
BEDMOTIVE	[CHRONIC_LYMPHOCYTIC_LEUKEMIA] IMBALANCE BETWEEN CELL GENERATION AND CELL DEATH RATE	86	34	3.56276e-06	3.04581e-05	Dexamethasone	Downregulated	ADAPTIVE IMMUNE SYSTEM ACTIVATION
GO_BIOLOGICAL_PROCESS	negative regulation of transport	285	76	2.05176e-06	3.04648e-05	Tocilizumab	Downregulated	OTHER PROCESSES
GO_BIOLOGICAL_PROCESS	regulation of phosphoprotein phosphatase activity	63	17	6.87062e-07	3.08467e-05	Tocilizumab	Upregulated	OTHER PROCESSES
GO_BIOLOGICAL_PROCESS	positive regulation of leukocyte chemotaxis	64	26	2.08312e-06	3.08766e-05	Tocilizumab	Downregulated	MIGRATION OF IMMUNE CELLS TO THE PULMONARY TISSUE
BEDMOTIVE	[MULTIPLE_MYELOMA] INCREASED PROLIFERATION AND SURVIVAL	24	14	9.04603e-07	3.09449e-05	Dexamethasone	Upregulated	OTHER PROCESSES
GO_BIOLOGICAL_PROCESS	positive regulation of interleukin-6 production	59	27	1.28582e-06	3.11183e-05	Dexamethasone	Downregulated	ADAPTIVE IMMUNE SYSTEM ACTIVATION
GO_BIOLOGICAL_PROCESS	regulation of cytokine production involved in immune response	59	27	1.28582e-06	3.11183e-05	Dexamethasone	Downregulated	INFLAMMATION AND CYTOKINE STORM
GO_BIOLOGICAL_PROCESS	regulation of phagocytosis	59	27	1.28582e-06	3.11183e-05	Dexamethasone	Downregulated	MIGRATION OF IMMUNE CELLS TO THE PULMONARY TISSUE
GO_BIOLOGICAL_PROCESS	regulation of immunoglobulin production	46	21	2.12743e-06	3.14785e-05	Tocilizumab	Downregulated	VIRAL INFECTION
KEGG	05143_African trypanosomiasis	23	14	7.71841e-06	3.25064e-05	Dexamethasone	Downregulated	OTHER PROCESSES
GO_BIOLOGICAL_PROCESS	gliogenesis	129	42	2.23076e-06	3.29503e-05	Tocilizumab	Downregulated	OTHER PROCESSES
GO_BIOLOGICAL_PROCESS	neutrophil migration	68	27	2.25636e-06	3.3213e-05	Tocilizumab	Downregulated	MIGRATION OF IMMUNE CELLS TO THE PULMONARY TISSUE
GO_BIOLOGICAL_PROCESS	positive regulation of myeloid cell differentiation	68	27	2.25636e-06	3.3213e-05	Tocilizumab	Downregulated	MIGRATION OF IMMUNE CELLS TO THE PULMONARY TISSUE
BEDMOTIVE	[STOMACH_NEOPLASMS] CELL GROWTH AND PROLIFERATION_STOMACH_NEOPLASMS	34	17	4.29621e-06	3.34375e-05	Tocilizumab	Downregulated	OTHER PROCESSES
GO_BIOLOGICAL_PROCESS	positive regulation of cell cycle	230	37	7.63815e-07	3.35975e-05	Tocilizumab	Upregulated	OTHER PROCESSES
GO_BIOLOGICAL_PROCESS	immune response-regulating signaling pathway	303	89	1.40807e-06	3.39857e-05	Dexamethasone	Downregulated	INFLAMMATION AND CYTOKINE STORM
GO_BIOLOGICAL_PROCESS	response to radiation	281	75	2.31789e-06	3.40598e-05	Tocilizumab	Downregulated	OTHER PROCESSES
BED	NEURONAL_AGEING	157	45	3.54748e-06	3.47146e-05	Dexamethasone	Upregulated	OTHER PROCESSES
GO_BIOLOGICAL_PROCESS	cell part morphogenesis	286	76	2.37181e-06	3.47919e-05	Tocilizumab	Downregulated	OTHER PROCESSES
GO_BIOLOGICAL_PROCESS	regulation of inflammatory response	269	81	1.45247e-06	3.48709e-05	Dexamethasone	Downregulated	INFLAMMATION AND CYTOKINE STORM
GO_BIOLOGICAL_PROCESS	granulocyte migration	72	28	2.39395e-06	3.50563e-05	Tocilizumab	Downregulated	MIGRATION OF IMMUNE CELLS TO THE PULMONARY TISSUE
KEGG	04973_Carbohydrate digestion and absorption	8	7	1.8855e-05	3.51847e-05	Tocilizumab	Downregulated	OTHER PROCESSES
BED	DRUG_INDUCED_LIVER_INJURY	86	20	9.74844e-07	3.52336e-05	Tocilizumab	Upregulated	OTHER PROCESSES
BED	HEPATITIS	109	23	9.48116e-07	3.52336e-05	Tocilizumab	Upregulated	OTHER PROCESSES
KEGG	05164_Influenza A	125	37	1.18063e-05	3.54189e-05	Dexamethasone	Upregulated	VIRAL INFECTION
GO_BIOLOGICAL_PROCESS	regulation of myeloid cell differentiation	169	51	2.43698e-06	3.56251e-05	Tocilizumab	Downregulated	MIGRATION OF IMMUNE CELLS TO THE PULMONARY TISSUE
GO_BIOLOGICAL_PROCESS	homeostasis of number of cells	135	48	1.49118e-06	3.57053e-05	Dexamethasone	Downregulated	OTHER PROCESSES
GO_BIOLOGICAL_PROCESS	positive regulation of cellular senescence	7	7	1.43644e-06	3.59024e-05	Dexamethasone	Upregulated	OTHER PROCESSES
GO_BIOLOGICAL_PROCESS	cytokine production	105	40	1.535e-06	3.66573e-05	Dexamethasone	Downregulated	INFLAMMATION AND CYTOKINE STORM
GO_BIOLOGICAL_PROCESS	negative regulation of lipid localization	33	17	2.5226e-06	3.67505e-05	Tocilizumab	Downregulated	OTHER PROCESSES
GO_BIOLOGICAL_PROCESS	positive regulation of protein import into nucleus	33	17	2.5226e-06	3.67505e-05	Tocilizumab	Downregulated	OTHER PROCESSES
GO_BIOLOGICAL_PROCESS	positive regulation of muscle cell apoptotic process	21	13	2.56648e-06	3.72621e-05	Tocilizumab	Downregulated	OTHER PROCESSES
GO_BIOLOGICAL_PROCESS	B cell differentiation	80	30	2.56252e-06	3.72621e-05	Tocilizumab	Downregulated	ADAPTIVE IMMUNE SYSTEM ACTIVATION
BEDMOTIVE	[MUCOSITIS] DAMAGE CELL DNA	31	16	4.85311e-06	3.74188e-05	Tocilizumab	Downregulated	OTHER PROCESSES
BEDMOTIVE	[DERMATITIS] SKIN INFLAMMATION	41	19	4.95831e-06	3.75285e-05	Tocilizumab	Downregulated	SYMPTOMS
BEDMOTIVE	[NEURONAL_AGEING] NEUROINFLAMMATION IN AGEING NEURONS	41	19	4.95831e-06	3.75285e-05	Tocilizumab	Downregulated	OTHER PROCESSES
GO_BIOLOGICAL_PROCESS	regulation of cellular response to insulin stimulus	43	20	2.5963e-06	3.76309e-05	Tocilizumab	Downregulated	OTHER PROCESSES
GO_BIOLOGICAL_PROCESS	regulation of interleukin-6 production	87	35	1.58665e-06	3.76912e-05	Dexamethasone	Downregulated	INFLAMMATION AND CYTOKINE STORM
BEDMOTIVE	[HEPATITIS] CELL DEATH (APOPTOSIS, NECROPTOSIS AND NECROSIS)	34	17	1.1537e-06	3.78874e-05	Dexamethasone	Upregulated	LUNG DAMAGE AND PNEUMONIA PROGRESSION
BEDMOTIVE	[VASCULAR_REPAIR] REENDOTHELIZATION BY RESIDENT AND CIRCULATING EPC	22	13	5.35351e-06	3.80745e-05	Tocilizumab	Downregulated	LUNG DAMAGE AND PNEUMONIA PROGRESSION
BEDMOTIVE	[VASCULAR_REPAIR_INHIBITION] REENDOTHELIZATION BY RESIDENT AND CIRCULATING EPC_VR_INHIBITION	22	13	5.35351e-06	3.80745e-05	Tocilizumab	Downregulated	LUNG DAMAGE AND PNEUMONIA PROGRESSION
BEDMOTIVE	[COLORECTAL_NEOPLASMS] TISSUE INVASION AND METASTASIS_COLORECTAL_NEOPLASMS	22	13	5.35351e-06	3.80745e-05	Tocilizumab	Downregulated	OTHER PROCESSES
BEDMOTIVE	[LIPIDOSES] REDUCED VASCULAR COMPLIANCE	22	13	5.35351e-06	3.80745e-05	Tocilizumab	Downregulated	OTHER PROCESSES
BEDMOTIVE	[MULTIPLE_MYELOMA] MYELOMA BONE DISEASE	22	13	5.35351e-06	3.80745e-05	Tocilizumab	Downregulated	OTHER PROCESSES
BEDMOTIVE	[PSORIASIS] GENETIC FACTORS-PSORIASIS-	22	13	5.35351e-06	3.80745e-05	Tocilizumab	Downregulated	OTHER PROCESSES
BEDMOTIVE	[BONE_METASTASES_PROSTATIC_CANCER] HOMING	28	15	5.29324e-06	3.80745e-05	Tocilizumab	Downregulated	MIGRATION OF IMMUNE CELLS TO THE PULMONARY TISSUE
GO_BIOLOGICAL_PROCESS	activation of cysteine-type endopeptidase activity involved in apoptotic process	64	17	8.773e-07	3.80748e-05	Tocilizumab	Upregulated	LUNG DAMAGE AND PNEUMONIA PROGRESSION
BEDMOTIVE	[GLIOBLASTOMA] EVADING APOPTOSIS_GLIOBLASTOMA	25	14	5.50498e-06	3.84882e-05	Tocilizumab	Downregulated	OTHER PROCESSES
BEDMOTIVE	[PANCREATIC_NEOPLASMS] TISSUE INVASION AND METASTASIS_PANCREATIC_CARCINOMA	25	14	5.50498e-06	3.84882e-05	Tocilizumab	Downregulated	OTHER PROCESSES
GO_BIOLOGICAL_PROCESS	response to nutrient levels	330	95	1.64112e-06	3.88828e-05	Dexamethasone	Downregulated	OTHER PROCESSES
BEDMOTIVE	[PANCREATIC_NEOPLASMS] TISSUE INVASION AND METASTASIS_PANCREATIC_CARCINOMA	25	15	4.64761e-06	3.93467e-05	Dexamethasone	Downregulated	OTHER PROCESSES
GO_BIOLOGICAL_PROCESS	positive regulation of CD4-positive, alpha-beta T cell activation	29	17	1.66625e-06	3.9375e-05	Dexamethasone	Downregulated	ADAPTIVE IMMUNE SYSTEM ACTIVATION
GO_BIOLOGICAL_PROCESS	cellular response to decreased oxygen levels	109	41	1.6721e-06	3.941e-05	Dexamethasone	Downregulated	LUNG DAMAGE AND PNEUMONIA PROGRESSION
GO_BIOLOGICAL_PROCESS	positive regulation of tumor necrosis factor superfamily cytokine production	63	28	1.69689e-06	3.97866e-05	Dexamethasone	Downregulated	INFLAMMATION AND CYTOKINE STORM
GO_BIOLOGICAL_PROCESS	lymphocyte proliferation	63	28	1.69689e-06	3.97866e-05	Dexamethasone	Downregulated	OTHER PROCESSES
GO_BIOLOGICAL_PROCESS	negative regulation of T cell differentiation	30	16	2.75647e-06	3.98844e-05	Tocilizumab	Downregulated	ADAPTIVE IMMUNE SYSTEM ACTIVATION
BEDMOTIVE	[CLEAR_CELL_RENAL_CELL_CARCINOMA] CELL GROWTH AND PROLIFERATION_CCRCC	52	22	5.76987e-06	4.00012e-05	Tocilizumab	Downregulated	OTHER PROCESSES
KEGG	04115_p53 signaling pathway	63	23	1.36132e-05	4.02562e-05	Dexamethasone	Upregulated	OTHER PROCESSES
GO_BIOLOGICAL_PROCESS	mitochondrion organization	159	29	9.35104e-07	4.03147e-05	Tocilizumab	Upregulated	OTHER PROCESSES
GO_BIOLOGICAL_PROCESS	dendritic cell chemotaxis	14	11	1.72867e-06	4.04267e-05	Dexamethasone	Downregulated	MIGRATION OF IMMUNE CELLS TO THE PULMONARY TISSUE
GO_BIOLOGICAL_PROCESS	positive regulation of phospholipase activity	50	24	1.73386e-06	4.04432e-05	Dexamethasone	Downregulated	OTHER PROCESSES
GO_BIOLOGICAL_PROCESS	regulation of innate immune response	247	64	1.62778e-06	4.05634e-05	Dexamethasone	Upregulated	INFLAMMATION AND CYTOKINE STORM
GO_BIOLOGICAL_PROCESS	negative regulation of macrophage derived foam cell differentiation	11	9	2.8228e-06	4.07748e-05	Tocilizumab	Downregulated	MIGRATION OF IMMUNE CELLS TO THE PULMONARY TISSUE
KEGG	04650_Natural killer cell mediated cytotoxicity	112	40	9.86989e-06	4.07831e-05	Dexamethasone	Downregulated	ADAPTIVE IMMUNE SYSTEM ACTIVATION
BEDMOTIVE	[PERIODONTITIS] POLYMORPHONUCLEAR LEUKOCYTE DYSFUNCTION	14	10	5.98144e-06	4.08391e-05	Tocilizumab	Downregulated	OTHER PROCESSES
BEDMOTIVE	[LOWER_FEMALE_GENITAL_TRACT_INFECTION] RESPONSES TO VIRAL OR BACTERIAL ENTRY IN TO VAGINA	38	18	5.98973e-06	4.08391e-05	Tocilizumab	Downregulated	OTHER PROCESSES
GO_BIOLOGICAL_PROCESS	positive regulation of tissue remodeling	24	14	2.84027e-06	4.09577e-05	Tocilizumab	Downregulated	FIBROSIS AND REMODELLING
GO_BIOLOGICAL_PROCESS	regulation of ion transport	374	88	1.66533e-06	4.13755e-05	Dexamethasone	Upregulated	OTHER PROCESSES
GO_BIOLOGICAL_PROCESS	activation of phospholipase C activity	27	15	2.88335e-06	4.14384e-05	Tocilizumab	Downregulated	OTHER PROCESSES
GO_BIOLOGICAL_PROCESS	response to growth hormone	27	15	2.88335e-06	4.14384e-05	Tocilizumab	Downregulated	OTHER PROCESSES
GO_BIOLOGICAL_PROCESS	cellular response to peptide	237	62	1.68193e-06	4.16639e-05	Dexamethasone	Upregulated	OTHER PROCESSES
GO_BIOLOGICAL_PROCESS	cellular response to extracellular stimulus	177	31	9.79742e-07	4.19613e-05	Tocilizumab	Upregulated	OTHER PROCESSES
GO_BIOLOGICAL_PROCESS	positive regulation of leukocyte mediated immunity	91	36	1.8115e-06	4.21454e-05	Dexamethasone	Downregulated	INFLAMMATION AND CYTOKINE STORM
BED	UTERINE_CERVICAL_NEOPLASMS	27	14	1.80237e-05	4.23716e-05	Tocilizumab	Downregulated	OTHER PROCESSES
GO_BIOLOGICAL_PROCESS	response to steroid hormone	268	68	1.72246e-06	4.25418e-05	Dexamethasone	Upregulated	OTHER PROCESSES
GO_BIOLOGICAL_PROCESS	cellular response to nutrient	47	23	1.86587e-06	4.32987e-05	Dexamethasone	Downregulated	OTHER PROCESSES
GO_BIOLOGICAL_PROCESS	response to amyloid-beta	32	18	1.88159e-06	4.35515e-05	Dexamethasone	Downregulated	OTHER PROCESSES
GO_BIOLOGICAL_PROCESS	response to toxic substance	332	85	3.07033e-06	4.40511e-05	Tocilizumab	Downregulated	OTHER PROCESSES
BEDMOTIVE	[HODGKINS_LYMPHOMA] RECRUITMENT OF CELLS AND ESTABLISHMENT OF MICROENVIRONMENT	28	16	5.39435e-06	4.43762e-05	Dexamethasone	Downregulated	MIGRATION OF IMMUNE CELLS TO THE PULMONARY TISSUE
BEDMOTIVE	[ACUTE_LYMPHOCYTIC_LEUKEMIA] CHANGES IN EXPRESSION PROFILES IN B-ALL	28	16	5.39435e-06	4.43762e-05	Dexamethasone	Downregulated	OTHER PROCESSES
BEDMOTIVE	[DIABETIC_NEUROPATHIES; DIABETIC_NEUROPATHY] MICROANGIOPATHY	28	16	5.39435e-06	4.43762e-05	Dexamethasone	Downregulated	OTHER PROCESSES
GO_BIOLOGICAL_PROCESS	response to oxidative stress	252	39	1.04554e-06	4.44867e-05	Tocilizumab	Upregulated	LUNG DAMAGE AND PNEUMONIA PROGRESSION
GO_BIOLOGICAL_PROCESS	leukocyte cell-cell adhesion	40	19	3.12645e-06	4.47056e-05	Tocilizumab	Downregulated	MIGRATION OF IMMUNE CELLS TO THE PULMONARY TISSUE
GO_BIOLOGICAL_PROCESS	regulation of glucose import	40	19	3.12645e-06	4.47056e-05	Tocilizumab	Downregulated	OTHER PROCESSES
GO_BIOLOGICAL_PROCESS	negative regulation of cell proliferation	436	57	1.06076e-06	4.48411e-05	Tocilizumab	Upregulated	OTHER PROCESSES
BEDMOTIVE	[ACUTE_LYMPHOCYTIC_LEUKEMIA] ABERRANT SIGNALLING IN T-ALL	45	20	1.42675e-06	4.50524e-05	Dexamethasone	Upregulated	ADAPTIVE IMMUNE SYSTEM ACTIVATION
GO_BIOLOGICAL_PROCESS	response to reactive oxygen species	149	44	1.89596e-06	4.66887e-05	Dexamethasone	Upregulated	LUNG DAMAGE AND PNEUMONIA PROGRESSION
GO_BIOLOGICAL_PROCESS	positive regulation of JAK-STAT cascade	73	28	3.2989e-06	4.70135e-05	Tocilizumab	Downregulated	OTHER PROCESSES
GO_BIOLOGICAL_PROCESS	transforming growth factor beta receptor signaling pathway	73	28	3.2989e-06	4.70135e-05	Tocilizumab	Downregulated	OTHER PROCESSES
GO_BIOLOGICAL_PROCESS	negative regulation of phosphate metabolic process	302	44	1.13761e-06	4.77795e-05	Tocilizumab	Upregulated	OTHER PROCESSES
GO_BIOLOGICAL_PROCESS	cellular response to interleukin-9	9	8	3.38275e-06	4.79674e-05	Tocilizumab	Downregulated	INFLAMMATION AND CYTOKINE STORM
GO_BIOLOGICAL_PROCESS	interleukin-23-mediated signaling pathway	9	8	3.38275e-06	4.79674e-05	Tocilizumab	Downregulated	INFLAMMATION AND CYTOKINE STORM
GO_BIOLOGICAL_PROCESS	interleukin-9-mediated signaling pathway	9	8	3.38275e-06	4.79674e-05	Tocilizumab	Downregulated	INFLAMMATION AND CYTOKINE STORM
BED	NEURONAL_DEGENERATION_ROOT_AVULSION	238	70	1.86991e-05	4.86882e-05	Dexamethasone	Downregulated	OTHER PROCESSES
GO_BIOLOGICAL_PROCESS	response to light stimulus	183	51	1.98863e-06	4.88267e-05	Dexamethasone	Upregulated	OTHER PROCESSES
BED	HER2+HER3+_BREAST_NEOPLASMS	56	22	5.25256e-06	4.96276e-05	Dexamethasone	Upregulated	OTHER PROCESSES
GO_BIOLOGICAL_PROCESS	negative regulation of cell adhesion	180	53	3.51748e-06	4.97948e-05	Tocilizumab	Downregulated	LUNG DAMAGE AND PNEUMONIA PROGRESSION
GO_BIOLOGICAL_PROCESS	negative regulation of lipid storage	16	11	3.53733e-06	4.99927e-05	Tocilizumab	Downregulated	OTHER PROCESSES
BED	LIPOSARCOMA	34	16	2.2019e-05	5.13139e-05	Tocilizumab	Downregulated	OTHER PROCESSES
BED	LYMPHOPENIA	52	21	2.22815e-05	5.14779e-05	Tocilizumab	Downregulated	ADAPTIVE IMMUNE SYSTEM ACTIVATION
GO_BIOLOGICAL_PROCESS	regulation of developmental growth	194	56	3.673e-06	5.1824e-05	Tocilizumab	Downregulated	OTHER PROCESSES
GO_BIOLOGICAL_PROCESS	positive regulation of adaptive immune response based on somatic recombination of immune receptors built from immunoglobulin superfamily domains	74	31	2.25931e-06	5.21607e-05	Dexamethasone	Downregulated	ADAPTIVE IMMUNE SYSTEM ACTIVATION
GO_BIOLOGICAL_PROCESS	positive regulation of cell adhesion	280	70	2.15548e-06	5.26139e-05	Dexamethasone	Upregulated	OTHER PROCESSES
GO_BIOLOGICAL_PROCESS	regulation of cytokine secretion	127	41	3.75399e-06	5.28791e-05	Tocilizumab	Downregulated	INFLAMMATION AND CYTOKINE STORM
GO_BIOLOGICAL_PROCESS	response to hydrogen peroxide	95	21	1.27468e-06	5.31934e-05	Tocilizumab	Upregulated	LUNG DAMAGE AND PNEUMONIA PROGRESSION
KEGG	04022_cGMP-PKG signaling pathway	132	38	1.82936e-05	5.33347e-05	Dexamethasone	Upregulated	OTHER PROCESSES
GO_BIOLOGICAL_PROCESS	regulation of animal organ morphogenesis	145	43	2.19533e-06	5.34303e-05	Dexamethasone	Upregulated	OTHER PROCESSES
BEDMOTIVE	[OVARIAN_NEOPLASMS] EVADING APOPTOSIS_OVARIAN_NEOPLASMS	22	13	1.84195e-06	5.40086e-05	Dexamethasone	Upregulated	OTHER PROCESSES
BEDMOTIVE	[WILSON_DISEASE] HEPATOCYTE APOPTOSIS_WD	25	14	1.78004e-06	5.40086e-05	Dexamethasone	Upregulated	OTHER PROCESSES
GO_BIOLOGICAL_PROCESS	JNK cascade	62	25	3.84771e-06	5.41096e-05	Tocilizumab	Downregulated	OTHER PROCESSES
GO_MOLECULAR_FUNCTION	Rho GTPase binding	102	34	1.43306e-06	5.5191e-05	Dexamethasone	Upregulated	OTHER PROCESSES
GO_BIOLOGICAL_PROCESS	head development	404	93	2.28335e-06	5.5411e-05	Dexamethasone	Upregulated	OTHER PROCESSES
BED	ARDS_Adaptive immune system activation	14	10	2.17245e-05	5.60369e-05	Dexamethasone	Downregulated	ARDS
GO_MOLECULAR_FUNCTION	transmembrane receptor protein tyrosine kinase activity	55	26	9.30841e-07	5.65153e-05	Dexamethasone	Downregulated	OTHER PROCESSES
GO_MOLECULAR_FUNCTION	lipase activity	46	21	2.12743e-06	5.65288e-05	Tocilizumab	Downregulated	OTHER PROCESSES
GO_BIOLOGICAL_PROCESS	lymphocyte migration	44	20	4.04929e-06	5.68504e-05	Tocilizumab	Downregulated	ADAPTIVE IMMUNE SYSTEM ACTIVATION
GO_BIOLOGICAL_PROCESS	actin cytoskeleton organization	229	60	2.35618e-06	5.70127e-05	Dexamethasone	Upregulated	OTHER PROCESSES
KEGG	04670_Leukocyte transendothelial migration	102	37	1.41469e-05	5.73736e-05	Dexamethasone	Downregulated	MIGRATION OF IMMUNE CELLS TO THE PULMONARY TISSUE
GO_BIOLOGICAL_PROCESS	positive regulation of DNA-binding transcription factor activity	197	63	2.50503e-06	5.73932e-05	Dexamethasone	Downregulated	OTHER PROCESSES
BEDMOTIVE	[PHOTOSENSITIVITY] PHOTOALLERGY	17	11	8.5673e-06	5.79346e-05	Tocilizumab	Downregulated	OTHER PROCESSES
GO_BIOLOGICAL_PROCESS	stimulatory C-type lectin receptor signaling pathway	50	21	2.40857e-06	5.81119e-05	Dexamethasone	Upregulated	OTHER PROCESSES
BED	SKIN_AGING	64	24	2.57544e-05	5.89929e-05	Tocilizumab	Downregulated	OTHER PROCESSES
GO_BIOLOGICAL_PROCESS	negative regulation of phosphate metabolic process	302	74	2.45299e-06	5.90131e-05	Dexamethasone	Upregulated	OTHER PROCESSES
BEDMOTIVE	[COGNITIVE_IMPAIRMENT] NUTRITIONAL DEFICIENCIES	7	7	7.25141e-06	5.90956e-05	Dexamethasone	Downregulated	OTHER PROCESSES
BEDMOTIVE	[DRUG_INDUCED_LIVER_INJURY] SPECIFIC IMMUNE REACTION	13	10	7.44175e-06	6.00853e-05	Dexamethasone	Downregulated	INFLAMMATION AND CYTOKINE STORM
BED	LIPOSARCOMA	34	16	6.58371e-06	6.01312e-05	Dexamethasone	Upregulated	OTHER PROCESSES
GO_BIOLOGICAL_PROCESS	positive regulation of protein import	34	17	4.29621e-06	6.02178e-05	Tocilizumab	Downregulated	OTHER PROCESSES
GO_BIOLOGICAL_PROCESS	Ras protein signal transduction	127	39	2.53824e-06	6.08886e-05	Dexamethasone	Upregulated	OTHER PROCESSES
BED	BACTERIAL_INFECTION	13	9	2.69491e-05	6.12065e-05	Tocilizumab	Downregulated	OTHER PROCESSES
GO_MOLECULAR_FUNCTION	phosphatidylinositol phosphate kinase activity	9	8	1.64e-06	6.15819e-05	Dexamethasone	Upregulated	OTHER PROCESSES
BEDMOTIVE	[STOMATITIS] AUTOIMMUNE RESPONSE -STOMATITIS-	29	15	9.34659e-06	6.2185e-05	Tocilizumab	Downregulated	INFLAMMATION AND CYTOKINE STORM
BEDMOTIVE	[MALARIA_IMMUNE_RESPONSE] PRE-ERYTHROCYTIC STAGE IMMUNITY - ADAPTIVE	29	15	9.34659e-06	6.2185e-05	Tocilizumab	Downregulated	OTHER PROCESSES
BEDMOTIVE	[ACQUIRED IMMUNODEFICIENCY SYNDROME] GASTROINTESTINAL INFLAMMATION_AIDS	12	9	9.67479e-06	6.33468e-05	Tocilizumab	Downregulated	OTHER PROCESSES
BEDMOTIVE	[AMYOTROPHIC_LATERAL_SCLEROSIS] GLIA ACTIVATION	12	9	9.67479e-06	6.33468e-05	Tocilizumab	Downregulated	OTHER PROCESSES
GO_BIOLOGICAL_PROCESS	regulation of actin filament organization	141	44	4.58217e-06	6.41202e-05	Tocilizumab	Downregulated	OTHER PROCESSES
GO_BIOLOGICAL_PROCESS	negative regulation of immune response	86	31	4.60979e-06	6.44008e-05	Tocilizumab	Downregulated	INFLAMMATION AND CYTOKINE STORM
BEDMOTIVE	[STOMACH_NEOPLASMS] PERSISTENT INFECTION WITH HELICOBACTER PYLORI	20	12	1.00617e-05	6.45605e-05	Tocilizumab	Downregulated	OTHER PROCESSES
BEDMOTIVE	[CHRONIC_OBSTRUCTIVE_PULMONARY_DISEASE] APOPTOSIS AND DEFICIENT REPAIR OF ENDOTHELIAL AND EPITHELIAL CELLS	26	14	1.01732e-05	6.45605e-05	Tocilizumab	Downregulated	LUNG DAMAGE AND PNEUMONIA PROGRESSION
BEDMOTIVE	[HER2+HER3+_BREAST_NEOPLASMS] CELL GROWTH AND PROLIFERATION_HERBREASTCANCER	26	14	1.01732e-05	6.45605e-05	Tocilizumab	Downregulated	OTHER PROCESSES
BEDMOTIVE	[NON-ALCOHOLIC_FATTY_LIVER_DISEASE] LIPOTOXICITY	26	14	1.01732e-05	6.45605e-05	Tocilizumab	Downregulated	OTHER PROCESSES
GO_BIOLOGICAL_PROCESS	cell projection morphogenesis	281	74	4.64878e-06	6.47329e-05	Tocilizumab	Downregulated	OTHER PROCESSES
GO_BIOLOGICAL_PROCESS	plasma membrane bounded cell projection morphogenesis	281	74	4.64878e-06	6.47329e-05	Tocilizumab	Downregulated	OTHER PROCESSES
GO_MOLECULAR_FUNCTION	peptide receptor activity	93	37	1.10599e-06	6.48339e-05	Dexamethasone	Downregulated	OTHER PROCESSES
GO_MOLECULAR_FUNCTION	Wnt-protein binding	25	14	1.78004e-06	6.52101e-05	Dexamethasone	Upregulated	OTHER PROCESSES
BEDMOTIVE	[INFLAMMATION] VASODILATION AND EXUDATIVE COMPONENTS	57	25	8.1575e-06	6.526e-05	Dexamethasone	Downregulated	INFLAMMATION AND CYTOKINE STORM
GO_BIOLOGICAL_PROCESS	cellular response to growth hormone stimulus	19	12	4.71224e-06	6.55094e-05	Tocilizumab	Downregulated	OTHER PROCESSES
GO_BIOLOGICAL_PROCESS	positive regulation of hemopoiesis	137	26	1.59646e-06	6.5778e-05	Tocilizumab	Upregulated	OTHER PROCESSES
GO_BIOLOGICAL_PROCESS	animal organ morphogenesis	495	109	2.78583e-06	6.62566e-05	Dexamethasone	Upregulated	FIBROSIS AND REMODELLING
GO_BIOLOGICAL_PROCESS	negative regulation of phosphorus metabolic process	303	74	2.79976e-06	6.63989e-05	Dexamethasone	Upregulated	OTHER PROCESSES
GO_BIOLOGICAL_PROCESS	positive regulation of Ras protein signal transduction	31	16	4.85311e-06	6.73576e-05	Tocilizumab	Downregulated	OTHER PROCESSES
GO_BIOLOGICAL_PROCESS	negative regulation of secretion	134	47	2.97265e-06	6.79344e-05	Dexamethasone	Downregulated	OTHER PROCESSES
BEDMOTIVE	[ACUTE_LYMPHOCYTIC_LEUKEMIA] GENETIC CHANGES LEADING TO B-ALL	50	21	1.07962e-05	6.79913e-05	Tocilizumab	Downregulated	OTHER PROCESSES
BEDMOTIVE	[HEART_FAILURE; MYOCARDIAL_INFARCTION] CARDIOMYOCYTE CELL DEATH	44	21	8.66553e-06	6.80751e-05	Dexamethasone	Downregulated	OTHER PROCESSES
BEDMOTIVE	[NEOPLASMS] TISSUE INVASION AND METASTASIS_CANCER	44	21	8.66553e-06	6.80751e-05	Dexamethasone	Downregulated	OTHER PROCESSES
BED	VASCULAR_REPAIR	38	17	7.9601e-06	6.81583e-05	Dexamethasone	Upregulated	FIBROSIS AND REMODELLING
BED	VASCULAR_REPAIR_INHIBITION	38	17	7.9601e-06	6.81583e-05	Dexamethasone	Upregulated	FIBROSIS AND REMODELLING
GO_BIOLOGICAL_PROCESS	positive regulation of muscle organ development	48	21	4.94539e-06	6.84152e-05	Tocilizumab	Downregulated	OTHER PROCESSES
GO_BIOLOGICAL_PROCESS	positive regulation of striated muscle tissue development	48	21	4.94539e-06	6.84152e-05	Tocilizumab	Downregulated	OTHER PROCESSES
GO_BIOLOGICAL_PROCESS	response to dsRNA	41	19	4.95831e-06	6.84827e-05	Tocilizumab	Downregulated	OTHER PROCESSES
GO_BIOLOGICAL_PROCESS	angiogenesis	198	63	3.03187e-06	6.91129e-05	Dexamethasone	Downregulated	OTHER PROCESSES
BED	NEUROBLASTOMA	28	14	3.07542e-05	6.92616e-05	Tocilizumab	Downregulated	OTHER PROCESSES
KEGG	04932_Non-alcoholic fatty liver disease (NAFLD)	70	17	3.40702e-06	6.92761e-05	Tocilizumab	Upregulated	OTHER PROCESSES
GO_MOLECULAR_FUNCTION	promoter-specific chromatin binding	35	17	1.93988e-06	6.93738e-05	Dexamethasone	Upregulated	OTHER PROCESSES
GO_BIOLOGICAL_PROCESS	regulation of response to cytokine stimulus	124	40	5.03801e-06	6.94706e-05	Tocilizumab	Downregulated	INFLAMMATION AND CYTOKINE STORM
GO_BIOLOGICAL_PROCESS	cellular response to interferon-gamma	115	42	3.06545e-06	6.97023e-05	Dexamethasone	Downregulated	VIRAL INFECTION
GO_BIOLOGICAL_PROCESS	positive regulation of myeloid cell differentiation	68	29	3.10693e-06	7.03526e-05	Dexamethasone	Downregulated	MIGRATION OF IMMUNE CELLS TO THE PULMONARY TISSUE
GO_BIOLOGICAL_PROCESS	anatomical structure formation involved in morphogenesis	487	129	3.10964e-06	7.03526e-05	Dexamethasone	Downregulated	FIBROSIS AND REMODELLING
GO_BIOLOGICAL_PROCESS	negative regulation of cell cycle phase transition	105	34	3.01705e-06	7.13494e-05	Dexamethasone	Upregulated	OTHER PROCESSES
GO_BIOLOGICAL_PROCESS	embryonic morphogenesis	293	72	3.02568e-06	7.13514e-05	Dexamethasone	Upregulated	OTHER PROCESSES
GO_BIOLOGICAL_PROCESS	small GTPase mediated signal transduction	161	46	3.03951e-06	7.14757e-05	Dexamethasone	Upregulated	OTHER PROCESSES
GO_MOLECULAR_FUNCTION	calmodulin binding	108	41	1.26365e-06	7.1607e-05	Dexamethasone	Downregulated	OTHER PROCESSES
KEGG	05216_Thyroid cancer	37	16	2.49265e-05	7.16638e-05	Dexamethasone	Upregulated	OTHER PROCESSES
BEDMOTIVE	[NON_SMALL_CELL_LUNG_NEOPLASMS] TISSUE INVASION AND METASTASIS_NSCLC	36	17	1.14808e-05	7.17551e-05	Tocilizumab	Downregulated	OTHER PROCESSES
GO_BIOLOGICAL_PROCESS	positive regulation of regulated secretory pathway	30	17	3.18744e-06	7.19325e-05	Dexamethasone	Downregulated	OTHER PROCESSES
GO_BIOLOGICAL_PROCESS	regulation of stress-activated MAPK cascade	164	49	5.25615e-06	7.23614e-05	Tocilizumab	Downregulated	OTHER PROCESSES
BEDMOTIVE	[ACUTE_LYMPHOCYTIC_LEUKEMIA] MICROENVIRONMENT CUES IN T-ALL	11	9	9.38752e-06	7.24418e-05	Dexamethasone	Downregulated	OTHER PROCESSES
BEDMOTIVE	[HEART_FAILURE] INFLAMMATION_HEART_FAILURE	11	9	9.38752e-06	7.24418e-05	Dexamethasone	Downregulated	OTHER PROCESSES
BED	MELANOMA	64	26	2.84185e-05	7.26252e-05	Dexamethasone	Downregulated	OTHER PROCESSES
GO_BIOLOGICAL_PROCESS	regulation of T-helper cell differentiation	28	15	5.29324e-06	7.26369e-05	Tocilizumab	Downregulated	ADAPTIVE IMMUNE SYSTEM ACTIVATION
GO_BIOLOGICAL_PROCESS	regulation of mononuclear cell migration	28	15	5.29324e-06	7.26369e-05	Tocilizumab	Downregulated	MIGRATION OF IMMUNE CELLS TO THE PULMONARY TISSUE
GO_MOLECULAR_FUNCTION	G protein-coupled peptide receptor activity	90	36	1.32591e-06	7.27113e-05	Dexamethasone	Downregulated	OTHER PROCESSES
GO_BIOLOGICAL_PROCESS	actin cytoskeleton organization	229	63	5.31808e-06	7.28602e-05	Tocilizumab	Downregulated	OTHER PROCESSES
BEDMOTIVE	[NASOPHARYNGITIS] INCREASED VASCULAR PERMEABILITY -NASOPHARYNGITIS-	43	19	1.17506e-05	7.28893e-05	Tocilizumab	Downregulated	SYMPTOMS
GO_BIOLOGICAL_PROCESS	negative regulation of neuron death	142	42	3.10893e-06	7.29027e-05	Dexamethasone	Upregulated	OTHER PROCESSES
GO_BIOLOGICAL_PROCESS	cellular response to interleukin-6	22	13	5.35351e-06	7.32278e-05	Tocilizumab	Downregulated	INFLAMMATION AND CYTOKINE STORM
GO_BIOLOGICAL_PROCESS	regulation of cell killing	58	26	3.27192e-06	7.3655e-05	Dexamethasone	Downregulated	ADAPTIVE IMMUNE SYSTEM ACTIVATION
BED	NASOPHARYNGITIS	57	22	3.31201e-05	7.39683e-05	Tocilizumab	Downregulated	SYMPTOMS
GO_BIOLOGICAL_PROCESS	regulation of reactive oxygen species biosynthetic process	63	25	5.42136e-06	7.40368e-05	Tocilizumab	Downregulated	LUNG DAMAGE AND PNEUMONIA PROGRESSION
GO_BIOLOGICAL_PROCESS	peptidyl-serine dephosphorylation	11	7	1.83607e-06	7.45187e-05	Tocilizumab	Upregulated	OTHER PROCESSES
GO_BIOLOGICAL_PROCESS	regulation of mitochondrion organization	105	22	1.86208e-06	7.48279e-05	Tocilizumab	Upregulated	OTHER PROCESSES
BED	ADENOMATOUS_POLYPOSIS	66	24	9.58609e-06	7.50454e-05	Dexamethasone	Upregulated	OTHER PROCESSES
BED	DIABETIC_NEUROPATHIES	66	24	9.58609e-06	7.50454e-05	Dexamethasone	Upregulated	OTHER PROCESSES
BED	DIABETIC_NEUROPATHY	66	24	9.58609e-06	7.50454e-05	Dexamethasone	Upregulated	OTHER PROCESSES
GO_BIOLOGICAL_PROCESS	negative regulation of mitotic cell cycle phase transition	92	31	3.22565e-06	7.54279e-05	Dexamethasone	Upregulated	OTHER PROCESSES
KEGG	04915_Estrogen signaling pathway	107	38	1.90348e-05	7.57931e-05	Dexamethasone	Downregulated	OTHER PROCESSES
GO_BIOLOGICAL_PROCESS	lipid catabolic process	99	34	5.57829e-06	7.60578e-05	Tocilizumab	Downregulated	OTHER PROCESSES
BEDMOTIVE	[MALARIA_IMMUNE_RESPONSE] IMMUNE RESPONSE TO SKIN-STAGE PLASMODIUM	29	16	9.98279e-06	7.63596e-05	Dexamethasone	Downregulated	OTHER PROCESSES
GO_BIOLOGICAL_PROCESS	multi-multicellular organism process	142	44	5.63475e-06	7.67048e-05	Tocilizumab	Downregulated	OTHER PROCESSES
KEGG	05414_Dilated cardiomyopathy	71	17	4.20083e-06	7.68752e-05	Tocilizumab	Upregulated	OTHER PROCESSES
GO_BIOLOGICAL_PROCESS	lipopolysaccharide-mediated signaling pathway	33	18	3.42995e-06	7.70202e-05	Dexamethasone	Downregulated	OTHER PROCESSES
BED	NEUROBLASTOMA	28	15	3.04595e-05	7.71269e-05	Dexamethasone	Downregulated	OTHER PROCESSES
BED	ERYTHEMA	16	10	3.50577e-05	7.76485e-05	Tocilizumab	Downregulated	SYMPTOMS
GO_BIOLOGICAL_PROCESS	regulation of cell cycle arrest	75	27	3.34119e-06	7.76943e-05	Dexamethasone	Upregulated	OTHER PROCESSES
GO_BIOLOGICAL_PROCESS	regulation of cell-cell adhesion	278	69	3.37111e-06	7.81723e-05	Dexamethasone	Upregulated	LUNG DAMAGE AND PNEUMONIA PROGRESSION
GO_BIOLOGICAL_PROCESS	positive regulation of interferon-gamma production	52	22	5.76987e-06	7.84186e-05	Tocilizumab	Downregulated	VIRAL INFECTION
GO_BIOLOGICAL_PROCESS	positive regulation of cytokine production	288	42	1.98577e-06	7.9309e-05	Tocilizumab	Upregulated	INFLAMMATION AND CYTOKINE STORM
GO_BIOLOGICAL_PROCESS	response to inorganic substance	353	99	3.5565e-06	7.94667e-05	Dexamethasone	Downregulated	OTHER PROCESSES
GO_BIOLOGICAL_PROCESS	positive regulation of cell-cell adhesion	192	32	2.02197e-06	8.02625e-05	Tocilizumab	Upregulated	LUNG DAMAGE AND PNEUMONIA PROGRESSION
GO_BIOLOGICAL_PROCESS	dendritic cell chemotaxis	14	10	5.98144e-06	8.10351e-05	Tocilizumab	Downregulated	ADAPTIVE IMMUNE SYSTEM ACTIVATION
GO_BIOLOGICAL_PROCESS	negative regulation of CD4-positive, alpha-beta T cell differentiation	14	10	5.98144e-06	8.10351e-05	Tocilizumab	Downregulated	ADAPTIVE IMMUNE SYSTEM ACTIVATION
GO_BIOLOGICAL_PROCESS	innate immune response activating cell surface receptor signaling pathway	51	21	3.5373e-06	8.13788e-05	Dexamethasone	Upregulated	INFLAMMATION AND CYTOKINE STORM
GO_BIOLOGICAL_PROCESS	glycerophospholipid biosynthetic process	88	30	3.53863e-06	8.13788e-05	Dexamethasone	Upregulated	OTHER PROCESSES
GO_BIOLOGICAL_PROCESS	mitotic cell cycle checkpoint	88	30	3.53863e-06	8.13788e-05	Dexamethasone	Upregulated	OTHER PROCESSES
GO_MOLECULAR_FUNCTION	phospholipase activity	40	19	3.12645e-06	8.16168e-05	Tocilizumab	Downregulated	OTHER PROCESSES
GO_BIOLOGICAL_PROCESS	regulation of cytoskeleton organization	268	67	3.60088e-06	8.25828e-05	Dexamethasone	Upregulated	OTHER PROCESSES
GO_BIOLOGICAL_PROCESS	interferon-gamma-mediated signaling pathway	55	25	3.70654e-06	8.26146e-05	Dexamethasone	Downregulated	VIRAL INFECTION
BED	THYROID_NEOPLASMS	22	12	3.76977e-05	8.28114e-05	Tocilizumab	Downregulated	OTHER PROCESSES
BED	DIABETIC_NEPHROPATHY	129	43	3.30467e-05	8.29171e-05	Dexamethasone	Downregulated	OTHER PROCESSES
BED	PARESTHESIA	88	29	1.096e-05	8.34177e-05	Dexamethasone	Upregulated	OTHER PROCESSES
BED	VASCULAR_AGING	94	34	3.36096e-05	8.35697e-05	Dexamethasone	Downregulated	OTHER PROCESSES
GO_BIOLOGICAL_PROCESS	endothelial cell migration	45	20	6.20105e-06	8.38769e-05	Tocilizumab	Downregulated	LUNG DAMAGE AND PNEUMONIA PROGRESSION
GO_BIOLOGICAL_PROCESS	sodium ion homeostasis	23	13	3.67049e-06	8.39487e-05	Dexamethasone	Upregulated	LUNG DAMAGE AND PNEUMONIA PROGRESSION
BEDMOTIVE	[EDEMA] LOW ONCOTIC PRESSURE	47	20	1.38264e-05	8.51253e-05	Tocilizumab	Downregulated	LUNG DAMAGE AND PNEUMONIA PROGRESSION
GO_BIOLOGICAL_PROCESS	mitotic DNA integrity checkpoint	63	24	3.73494e-06	8.51894e-05	Dexamethasone	Upregulated	OTHER PROCESSES
GO_MOLECULAR_FUNCTION	phosphatidylinositol phosphate kinase activity	9	8	3.38275e-06	8.53142e-05	Tocilizumab	Downregulated	OTHER PROCESSES
GO_BIOLOGICAL_PROCESS	placenta development	97	32	3.76362e-06	8.56095e-05	Dexamethasone	Upregulated	OTHER PROCESSES
GO_BIOLOGICAL_PROCESS	regulation of stress-activated protein kinase signaling cascade	165	49	6.3445e-06	8.56809e-05	Tocilizumab	Downregulated	OTHER PROCESSES
GO_BIOLOGICAL_PROCESS	cellular response to growth factor stimulus	336	95	3.88557e-06	8.63917e-05	Dexamethasone	Downregulated	OTHER PROCESSES
GO_BIOLOGICAL_PROCESS	regulation of tyrosine phosphorylation of STAT protein	68	17	2.21069e-06	8.72217e-05	Tocilizumab	Upregulated	INFLAMMATION AND CYTOKINE STORM
GO_BIOLOGICAL_PROCESS	cellular response to insulin stimulus	108	36	6.49071e-06	8.75166e-05	Tocilizumab	Downregulated	OTHER PROCESSES
BEDMOTIVE	[LIPIDOSES] CARDIAC FIBROSIS AND CARDIOMYOPATHY	10	8	1.45172e-05	8.87162e-05	Tocilizumab	Downregulated	OTHER PROCESSES
GO_MOLECULAR_FUNCTION	G protein-coupled receptor activity	199	64	1.67394e-06	8.89279e-05	Dexamethasone	Downregulated	OTHER PROCESSES
GO_BIOLOGICAL_PROCESS	regulation of leukocyte differentiation	193	32	2.2722e-06	8.91086e-05	Tocilizumab	Upregulated	MIGRATION OF IMMUNE CELLS TO THE PULMONARY TISSUE
GO_BIOLOGICAL_PROCESS	activation of innate immune response	148	43	3.97634e-06	8.97148e-05	Dexamethasone	Upregulated	INFLAMMATION AND CYTOKINE STORM
GO_BIOLOGICAL_PROCESS	response to mechanical stimulus	148	43	3.97634e-06	8.97148e-05	Dexamethasone	Upregulated	OTHER PROCESSES
GO_BIOLOGICAL_PROCESS	neuron projection development	365	85	3.97276e-06	8.97148e-05	Dexamethasone	Upregulated	OTHER PROCESSES
GO_BIOLOGICAL_PROCESS	circulatory system process	284	83	4.05202e-06	8.98712e-05	Dexamethasone	Downregulated	OTHER PROCESSES
GO_BIOLOGICAL_PROCESS	cellular response to nutrient levels	157	28	2.30864e-06	8.99956e-05	Tocilizumab	Upregulated	OTHER PROCESSES
BED	RHABDOMYOLYSIS	25	13	1.25284e-05	9.03367e-05	Dexamethasone	Upregulated	OTHER PROCESSES
BED	WALDENSTROMS_MACROGLOBULINAEMIA	25	13	1.25284e-05	9.03367e-05	Dexamethasone	Upregulated	OTHER PROCESSES
KEGG	04612_Antigen processing and presentation	53	23	2.31523e-05	9.0542e-05	Dexamethasone	Downregulated	VIRAL INFECTION
GO_BIOLOGICAL_PROCESS	cell-matrix adhesion	83	19	2.35951e-06	9.14311e-05	Tocilizumab	Upregulated	LUNG DAMAGE AND PNEUMONIA PROGRESSION
GO_BIOLOGICAL_PROCESS	positive regulation of alpha-beta T cell activation	52	24	4.16081e-06	9.20578e-05	Dexamethasone	Downregulated	ADAPTIVE IMMUNE SYSTEM ACTIVATION
BEDMOTIVE	[DIABETIC_NEPHROPATHY] APOPTOSIS OF PODOCYTES	15	10	1.53575e-05	9.24811e-05	Tocilizumab	Downregulated	OTHER PROCESSES
BEDMOTIVE	[STOMACH_NEOPLASMS] SUSTAINED ANGIOGENESIS_STOMACH_NEOPLASMS	15	10	1.53575e-05	9.24811e-05	Tocilizumab	Downregulated	OTHER PROCESSES
BEDMOTIVE	[CHRONIC_LYMPHOCYTIC_LEUKEMIA] GENETIC ABNORMALITIES IN CLL CELLS	51	21	1.56133e-05	9.2669e-05	Tocilizumab	Downregulated	OTHER PROCESSES
BEDMOTIVE	[PEPTIC_ULCER] DYSRUPTION OF GASTRO-DUODENAL MUCOSAL BARRIER	51	21	1.56133e-05	9.2669e-05	Tocilizumab	Downregulated	OTHER PROCESSES
KEGG	04920_Adipocytokine signaling pathway	60	25	2.41392e-05	9.27453e-05	Dexamethasone	Downregulated	INFLAMMATION AND CYTOKINE STORM
GO_BIOLOGICAL_PROCESS	neuron projection morphogenesis	279	73	6.95148e-06	9.3581e-05	Tocilizumab	Downregulated	OTHER PROCESSES
BEDMOTIVE	[RHINITIS] SENSIBILITIZATION TO ALLERGENS AND ACTIVATION OF THE ALLERGEN RESPONSE	30	15	1.59367e-05	9.39128e-05	Tocilizumab	Downregulated	OTHER PROCESSES
GO_BIOLOGICAL_PROCESS	viral process	383	51	2.4444e-06	9.41599e-05	Tocilizumab	Upregulated	VIRAL INFECTION
GO_BIOLOGICAL_PROCESS	regulation of angiogenesis	204	64	4.3053e-06	9.479e-05	Dexamethasone	Downregulated	OTHER PROCESSES
BED	ENDOTHELIAL_DYSFUNCTION	168	29	3.01313e-06	9.52904e-05	Tocilizumab	Upregulated	LUNG DAMAGE AND PNEUMONIA PROGRESSION
GO_BIOLOGICAL_PROCESS	positive regulation of epithelial to mesenchymal transition	35	17	7.11428e-06	9.54705e-05	Tocilizumab	Downregulated	FIBROSIS AND REMODELLING
GO_BIOLOGICAL_PROCESS	positive regulation of striated muscle cell differentiation	35	17	7.11428e-06	9.54705e-05	Tocilizumab	Downregulated	OTHER PROCESSES
BED	EGG_IMPLANTATION	63	23	1.36132e-05	9.56416e-05	Dexamethasone	Upregulated	OTHER PROCESSES
GO_BIOLOGICAL_PROCESS	regulation of tumor necrosis factor production	100	34	7.17627e-06	9.61507e-05	Tocilizumab	Downregulated	INFLAMMATION AND CYTOKINE STORM
KEGG	03015_mRNA surveillance pathway	22	13	2.59148e-05	9.63832e-05	Dexamethasone	Downregulated	OTHER PROCESSES
KEGG	04114_Oocyte meiosis	93	34	2.59662e-05	9.63832e-05	Dexamethasone	Downregulated	OTHER PROCESSES
GO_BIOLOGICAL_PROCESS	regulation of multi-organism process	200	63	4.41024e-06	9.66293e-05	Dexamethasone	Downregulated	OTHER PROCESSES
GO_BIOLOGICAL_PROCESS	response to growth factor	359	100	4.40142e-06	9.66293e-05	Dexamethasone	Downregulated	OTHER PROCESSES
BEDMOTIVE	[MACULAR_DEGENERATION] LIGHT AND OXIDATIVE STRESS: LIPID OXIDATION, LIPOFUSCIN, AGES	21	13	1.27503e-05	9.66809e-05	Dexamethasone	Downregulated	LUNG DAMAGE AND PNEUMONIA PROGRESSION
GO_BIOLOGICAL_PROCESS	negative regulation of secretion by cell	117	38	7.24425e-06	9.6909e-05	Tocilizumab	Downregulated	OTHER PROCESSES
GO_BIOLOGICAL_PROCESS	positive regulation of muscle tissue development	49	21	7.36129e-06	9.832e-05	Tocilizumab	Downregulated	OTHER PROCESSES
GO_BIOLOGICAL_PROCESS	sodium ion export across plasma membrane	12	9	4.40309e-06	9.85442e-05	Dexamethasone	Upregulated	LUNG DAMAGE AND PNEUMONIA PROGRESSION
GO_BIOLOGICAL_PROCESS	mammary gland epithelial cell proliferation	12	9	4.40309e-06	9.85442e-05	Dexamethasone	Upregulated	OTHER PROCESSES
GO_BIOLOGICAL_PROCESS	neurotransmitter receptor internalization	12	9	4.40309e-06	9.85442e-05	Dexamethasone	Upregulated	OTHER PROCESSES
GO_MOLECULAR_FUNCTION	growth factor activity	106	36	3.98399e-06	9.88029e-05	Tocilizumab	Downregulated	OTHER PROCESSES
BED	THYROID_NEOPLASMS	22	12	1.44355e-05	9.88834e-05	Dexamethasone	Upregulated	OTHER PROCESSES
BEDMOTIVE	[IMMUNE_INFILTRATION_PERIPHERAL_TISSUES] LEUKOCYTE MIGRATION	6	6	1.71245e-05	9.94908e-05	Tocilizumab	Downregulated	MIGRATION OF IMMUNE CELLS TO THE PULMONARY TISSUE
BEDMOTIVE	[IMMUNE_INFILTRATION_SKIN] LEUKOCYTE MIGRATION_SKIN INFILTRATION	6	6	1.71245e-05	9.94908e-05	Tocilizumab	Downregulated	MIGRATION OF IMMUNE CELLS TO THE PULMONARY TISSUE
GO_BIOLOGICAL_PROCESS	interaction with host	107	22	2.59956e-06	9.95479e-05	Tocilizumab	Upregulated	OTHER PROCESSES
GO_BIOLOGICAL_PROCESS	cellular response to nitrogen compound	422	114	4.56974e-06	9.98814e-05	Dexamethasone	Downregulated	OTHER PROCESSES
GO_BIOLOGICAL_PROCESS	regulation of cysteine-type endopeptidase activity	158	28	2.63022e-06	0.000100133	Tocilizumab	Upregulated	OTHER PROCESSES
BEDMOTIVE	[NEURONAL_REGENERATION_ROOT_AXOTOMY_INHIBITION] APOPTOSIS MANAGEMENT IN NEURONAL REGENERATION	44	19	1.76037e-05	0.00010156	Tocilizumab	Downregulated	OTHER PROCESSES
GO_BIOLOGICAL_PROCESS	positive regulation of protein secretion	166	49	7.63878e-06	0.000101866	Tocilizumab	Downregulated	OTHER PROCESSES
GO_BIOLOGICAL_PROCESS	positive regulation of innate immune response	188	60	4.69232e-06	0.000102313	Dexamethasone	Downregulated	INFLAMMATION AND CYTOKINE STORM
GO_BIOLOGICAL_PROCESS	regulation of morphogenesis of an epithelium	89	30	4.60605e-06	0.000102811	Dexamethasone	Upregulated	FIBROSIS AND REMODELLING
GO_BIOLOGICAL_PROCESS	positive regulation of small molecule metabolic process	92	32	7.75307e-06	0.000103229	Tocilizumab	Downregulated	OTHER PROCESSES
BEDMOTIVE	[NEOPLASMS] EVADING APOPTOSIS_CANCER	27	14	1.80237e-05	0.000103261	Tocilizumab	Downregulated	OTHER PROCESSES
BEDMOTIVE	[PARESTHESIA] NERVOUS IMPULSE GENERATION DEFFECT	67	25	3.65054e-06	0.000103348	Dexamethasone	Upregulated	OTHER PROCESSES
GO_BIOLOGICAL_PROCESS	positive regulation of cellular protein localization	203	54	4.69064e-06	0.00010442	Dexamethasone	Upregulated	OTHER PROCESSES
GO_BIOLOGICAL_PROCESS	negative regulation of cell cycle G1/S phase transition	62	16	2.80814e-06	0.000105063	Tocilizumab	Upregulated	OTHER PROCESSES
GO_BIOLOGICAL_PROCESS	regulation of myeloid leukocyte differentiation	88	31	7.97462e-06	0.000106013	Tocilizumab	Downregulated	MIGRATION OF IMMUNE CELLS TO THE PULMONARY TISSUE
GO_BIOLOGICAL_PROCESS	regulation of cell cycle process	385	51	2.85848e-06	0.000106336	Tocilizumab	Upregulated	OTHER PROCESSES
GO_BIOLOGICAL_PROCESS	regulation of JNK cascade	130	39	4.79556e-06	0.000106472	Dexamethasone	Upregulated	OTHER PROCESSES
BEDMOTIVE	[BACTERIAL_INFECTION] MECHANISM AGAINST BACTERIUM PROLIFERATION AND COLONIZATION	8	7	1.8855e-05	0.000106544	Tocilizumab	Downregulated	OTHER PROCESSES
BEDMOTIVE	[DIABETIC_NEPHROPATHY] INFLAMMATION_DIABETIC NEPHROPATHY	18	11	1.88355e-05	0.000106544	Tocilizumab	Downregulated	OTHER PROCESSES
BEDMOTIVE	[DNA_DAMAGE_RESPONSE] G1/S CHECKPOINT	32	12	6.29938e-07	0.000107562	Tocilizumab	Upregulated	OTHER PROCESSES
GO_BIOLOGICAL_PROCESS	positive regulation of blood vessel endothelial cell migration	48	20	4.85978e-06	0.000107611	Dexamethasone	Upregulated	LUNG DAMAGE AND PNEUMONIA PROGRESSION
GO_BIOLOGICAL_PROCESS	negative regulation of cytokine production	172	56	4.95628e-06	0.000107808	Dexamethasone	Downregulated	INFLAMMATION AND CYTOKINE STORM
GO_BIOLOGICAL_PROCESS	response to mechanical stimulus	148	50	4.97213e-06	0.000107893	Dexamethasone	Downregulated	OTHER PROCESSES
GO_BIOLOGICAL_PROCESS	negative regulation of leukocyte cell-cell adhesion	84	30	8.13535e-06	0.000107981	Tocilizumab	Downregulated	MIGRATION OF IMMUNE CELLS TO THE PULMONARY TISSUE
BEDMOTIVE	[ACNE_VULGARIS; ACNE_VULGARIS_ALL] FOLLICULAR HYPERKERATINISATION	16	11	1.43875e-05	0.000108154	Dexamethasone	Downregulated	OTHER PROCESSES
KEGG	04066_HIF-1 signaling pathway	86	32	2.97216e-05	0.000108484	Dexamethasone	Downregulated	OTHER PROCESSES
GO_BIOLOGICAL_PROCESS	leukocyte mediated immunity	360	100	5.03161e-06	0.000108922	Dexamethasone	Downregulated	INFLAMMATION AND CYTOKINE STORM
BEDMOTIVE	[PNEUMONITIS] RADIATION-INDUCED LUNG INFLAMMATION	24	13	1.95716e-05	0.000109841	Tocilizumab	Downregulated	LUNG DAMAGE AND PNEUMONIA PROGRESSION
GO_BIOLOGICAL_PROCESS	regulation of glutamate receptor signaling pathway	30	15	4.99247e-06	0.000109966	Dexamethasone	Upregulated	OTHER PROCESSES
GO_BIOLOGICAL_PROCESS	neuron projection development	365	90	8.30405e-06	0.000110048	Tocilizumab	Downregulated	OTHER PROCESSES
BEDMOTIVE	[MELANOMA] CELL GROWTH AND PROLIFERATION_MELANOMA	33	16	4.02841e-06	0.000110244	Dexamethasone	Upregulated	OTHER PROCESSES
GO_BIOLOGICAL_PROCESS	negative regulation of secretion by cell	117	42	5.10854e-06	0.000110322	Dexamethasone	Downregulated	OTHER PROCESSES
GO_BIOLOGICAL_PROCESS	regulation of cytokine biosynthetic process	80	32	5.13125e-06	0.000110548	Dexamethasone	Downregulated	INFLAMMATION AND CYTOKINE STORM
GO_BIOLOGICAL_PROCESS	regulation of system process	360	89	8.35955e-06	0.000110611	Tocilizumab	Downregulated	OTHER PROCESSES
GO_BIOLOGICAL_PROCESS	cellular response to oxidative stress	159	28	2.99254e-06	0.00011069	Tocilizumab	Upregulated	LUNG DAMAGE AND PNEUMONIA PROGRESSION
BEDMOTIVE	[NEURONAL_REGENERATION_ROOT_AXOTOMY_INHIBITION] INHIBITION OF NEUROPROTECTION AFTER MOTONEURON AXOTOMY	21	12	2.00554e-05	0.000111795	Tocilizumab	Downregulated	OTHER PROCESSES
GO_BIOLOGICAL_PROCESS	response to nutrient levels	330	83	8.52418e-06	0.000112615	Tocilizumab	Downregulated	OTHER PROCESSES
GO_BIOLOGICAL_PROCESS	cellular response to hypoxia	100	21	3.0837e-06	0.000113417	Tocilizumab	Upregulated	LUNG DAMAGE AND PNEUMONIA PROGRESSION
GO_BIOLOGICAL_PROCESS	positive regulation of defense response	276	68	5.24457e-06	0.000114612	Dexamethasone	Upregulated	OTHER PROCESSES
GO_BIOLOGICAL_PROCESS	response to peptide hormone	276	68	5.24457e-06	0.000114612	Dexamethasone	Upregulated	OTHER PROCESSES
GO_BIOLOGICAL_PROCESS	response to extracellular stimulus	351	82	5.22977e-06	0.000114612	Dexamethasone	Upregulated	OTHER PROCESSES
GO_BIOLOGICAL_PROCESS	dendritic cell migration	15	11	5.39796e-06	0.000115468	Dexamethasone	Downregulated	MIGRATION OF IMMUNE CELLS TO THE PULMONARY TISSUE
GO_BIOLOGICAL_PROCESS	negative regulation of myoblast differentiation	15	11	5.39796e-06	0.000115468	Dexamethasone	Downregulated	OTHER PROCESSES
GO_BIOLOGICAL_PROCESS	regulation of collagen metabolic process	28	16	5.39435e-06	0.000115468	Dexamethasone	Downregulated	FIBROSIS AND REMODELLING
GO_BIOLOGICAL_PROCESS	regulation of small molecule metabolic process	218	60	8.82309e-06	0.000116383	Tocilizumab	Downregulated	OTHER PROCESSES
GO_BIOLOGICAL_PROCESS	peptidyl-amino acid modification	469	124	5.47868e-06	0.000116917	Dexamethasone	Downregulated	OTHER PROCESSES
GO_BIOLOGICAL_PROCESS	positive regulation of secretion	271	71	8.88453e-06	0.000116968	Tocilizumab	Downregulated	OTHER PROCESSES
GO_BIOLOGICAL_PROCESS	cell morphogenesis	391	95	8.89493e-06	0.000116968	Tocilizumab	Downregulated	FIBROSIS AND REMODELLING
BED	ANGINA_PECTORIS	84	31	4.74935e-05	0.000117038	Dexamethasone	Downregulated	OTHER PROCESSES
GO_BIOLOGICAL_PROCESS	regulation of phospholipase activity	56	25	5.5373e-06	0.00011789	Dexamethasone	Downregulated	OTHER PROCESSES
GO_BIOLOGICAL_PROCESS	lipid metabolic process	496	108	5.42055e-06	0.000118148	Dexamethasone	Upregulated	OTHER PROCESSES
GO_BIOLOGICAL_PROCESS	positive regulation of hydrolase activity	408	53	3.2544e-06	0.000119023	Tocilizumab	Upregulated	OTHER PROCESSES
KEGG	05162_Measles	103	31	4.2049e-05	0.000119235	Dexamethasone	Upregulated	VIRAL INFECTION
GO_MOLECULAR_FUNCTION	phosphatidylinositol kinase activity	48	21	4.94539e-06	0.000120635	Tocilizumab	Downregulated	OTHER PROCESSES
GO_MOLECULAR_FUNCTION	RNA polymerase II proximal promoter sequence-specific DNA binding	321	77	3.62669e-06	0.000121051	Dexamethasone	Upregulated	OTHER PROCESSES
GO_BIOLOGICAL_PROCESS	negative regulation of immune system process	269	79	5.70718e-06	0.000121221	Dexamethasone	Downregulated	INFLAMMATION AND CYTOKINE STORM
GO_BIOLOGICAL_PROCESS	response to fluid shear stress	29	15	9.34659e-06	0.000121964	Tocilizumab	Downregulated	OTHER PROCESSES
GO_BIOLOGICAL_PROCESS	T cell activation involved in immune response	46	20	9.33461e-06	0.000121964	Tocilizumab	Downregulated	ADAPTIVE IMMUNE SYSTEM ACTIVATION
GO_BIOLOGICAL_PROCESS	regulation of phosphatidylinositol 3-kinase activity	46	20	9.33461e-06	0.000121964	Tocilizumab	Downregulated	OTHER PROCESSES
GO_BIOLOGICAL_PROCESS	regulation of protein import into nucleus	46	20	9.33461e-06	0.000121964	Tocilizumab	Downregulated	OTHER PROCESSES
BED	OBESITY	131	43	5.01113e-05	0.000122396	Dexamethasone	Downregulated	OTHER PROCESSES
BED	MELANOMA	64	23	1.83552e-05	0.000122667	Dexamethasone	Upregulated	OTHER PROCESSES
GO_BIOLOGICAL_PROCESS	activation of MAPKK activity	40	20	5.79877e-06	0.000122877	Dexamethasone	Downregulated	OTHER PROCESSES
GO_BIOLOGICAL_PROCESS	regulation of vesicle-mediated transport	296	76	9.43908e-06	0.000122983	Tocilizumab	Downregulated	OTHER PROCESSES
GO_BIOLOGICAL_PROCESS	regulation of CD4-positive, alpha-beta T cell differentiation	39	18	9.47038e-06	0.000123202	Tocilizumab	Downregulated	ADAPTIVE IMMUNE SYSTEM ACTIVATION
GO_BIOLOGICAL_PROCESS	regulation of blood pressure	133	46	5.84495e-06	0.000123565	Dexamethasone	Downregulated	HYPERTENSION
GO_BIOLOGICAL_PROCESS	response to extracellular stimulus	351	87	9.53467e-06	0.000123849	Tocilizumab	Downregulated	OTHER PROCESSES
GO_BIOLOGICAL_PROCESS	myeloid leukocyte activation	317	90	5.89499e-06	0.000124332	Dexamethasone	Downregulated	MIGRATION OF IMMUNE CELLS TO THE PULMONARY TISSUE
GO_BIOLOGICAL_PROCESS	interleukin-6-mediated signaling pathway	12	9	9.67479e-06	0.000124906	Tocilizumab	Downregulated	INFLAMMATION AND CYTOKINE STORM
GO_BIOLOGICAL_PROCESS	sodium ion export across plasma membrane	12	9	9.67479e-06	0.000124906	Tocilizumab	Downregulated	LUNG DAMAGE AND PNEUMONIA PROGRESSION
GO_BIOLOGICAL_PROCESS	establishment or maintenance of transmembrane electrochemical gradient	12	9	9.67479e-06	0.000124906	Tocilizumab	Downregulated	OTHER PROCESSES
GO_BIOLOGICAL_PROCESS	positive regulation of insulin receptor signaling pathway	12	9	9.67479e-06	0.000124906	Tocilizumab	Downregulated	OTHER PROCESSES
GO_BIOLOGICAL_PROCESS	positive regulation of vasculature development	137	47	5.96432e-06	0.000125501	Dexamethasone	Downregulated	OTHER PROCESSES
GO_BIOLOGICAL_PROCESS	B cell proliferation	34	18	6.04005e-06	0.000126799	Dexamethasone	Downregulated	ADAPTIVE IMMUNE SYSTEM ACTIVATION
GO_BIOLOGICAL_PROCESS	phospholipase C-activating G protein-coupled receptor signaling pathway	63	27	6.07134e-06	0.00012716	Dexamethasone	Downregulated	OTHER PROCESSES
GO_BIOLOGICAL_PROCESS	neuron apoptotic process	31	11	3.53972e-06	0.000127312	Tocilizumab	Upregulated	OTHER PROCESSES
GO_BIOLOGICAL_PROCESS	positive regulation of tumor necrosis factor production	61	24	9.93834e-06	0.000128114	Tocilizumab	Downregulated	INFLAMMATION AND CYTOKINE STORM
GO_BIOLOGICAL_PROCESS	positive regulation of extrinsic apoptotic signaling pathway	43	13	3.59642e-06	0.000128641	Tocilizumab	Upregulated	LUNG DAMAGE AND PNEUMONIA PROGRESSION
GO_BIOLOGICAL_PROCESS	entry into cell of other organism involved in symbiotic interaction	70	29	6.24961e-06	0.000129393	Dexamethasone	Downregulated	OTHER PROCESSES
GO_BIOLOGICAL_PROCESS	entry into other organism involved in symbiotic interaction	70	29	6.24961e-06	0.000129393	Dexamethasone	Downregulated	OTHER PROCESSES
GO_BIOLOGICAL_PROCESS	entry into host	70	29	6.24961e-06	0.000129393	Dexamethasone	Downregulated	VIRAL INFECTION
GO_BIOLOGICAL_PROCESS	entry into host cell	70	29	6.24961e-06	0.000129393	Dexamethasone	Downregulated	VIRAL INFECTION
GO_BIOLOGICAL_PROCESS	cellular response to nutrient levels	157	52	6.20613e-06	0.000129393	Dexamethasone	Downregulated	OTHER PROCESSES
BED	CARDIOTOXICITY	147	41	1.98986e-05	0.000129814	Dexamethasone	Upregulated	OTHER PROCESSES
GO_BIOLOGICAL_PROCESS	protein autophosphorylation	136	42	1.00897e-05	0.000129868	Tocilizumab	Downregulated	OTHER PROCESSES
GO_BIOLOGICAL_PROCESS	positive regulation of mitochondrial outer membrane permeabilization involved in apoptotic signaling pathway	27	14	6.00655e-06	0.000129903	Dexamethasone	Upregulated	LUNG DAMAGE AND PNEUMONIA PROGRESSION
GO_BIOLOGICAL_PROCESS	positive regulation of cytokine biosynthetic process	53	24	6.29014e-06	0.000129934	Dexamethasone	Downregulated	INFLAMMATION AND CYTOKINE STORM
BED	LEUKOPENIA	71	25	6.02663e-05	0.000130253	Tocilizumab	Downregulated	ADAPTIVE IMMUNE SYSTEM ACTIVATION
BED	PEPTIC_ULCER	71	25	6.02663e-05	0.000130253	Tocilizumab	Downregulated	OTHER PROCESSES
BEDMOTIVE	[LEUKOCYTOSIS] INHIBIT LEUCOCYTE PROGRAMMED CELL DEATH OR SECUESTRATION_CHRONIC MYELOGENOUS LEUKEMIA	30	16	1.77489e-05	0.000131161	Dexamethasone	Downregulated	OTHER PROCESSES
BEDMOTIVE	[MEDULLARY_APLASIA] DEFICIENT BM-MSCS	30	16	1.77489e-05	0.000131161	Dexamethasone	Downregulated	OTHER PROCESSES
GO_BIOLOGICAL_PROCESS	regulation of peptidyl-serine phosphorylation	99	37	6.38996e-06	0.000131394	Dexamethasone	Downregulated	OTHER PROCESSES
GO_BIOLOGICAL_PROCESS	viral life cycle	99	37	6.38996e-06	0.000131394	Dexamethasone	Downregulated	VIRAL INFECTION
BED	ARDS_Lung epithelial damage	15	10	5.43775e-05	0.000131651	Dexamethasone	Downregulated	ARDS
GO_BIOLOGICAL_PROCESS	regulation of defense response	486	106	6.18633e-06	0.000133446	Dexamethasone	Upregulated	INFLAMMATION AND CYTOKINE STORM
KEGG	05020_Prion diseases	17	10	7.29011e-05	0.000133652	Tocilizumab	Downregulated	OTHER PROCESSES
KEGG	05323_Rheumatoid arthritis	17	10	7.29011e-05	0.000133652	Tocilizumab	Downregulated	OTHER PROCESSES
GO_BIOLOGICAL_PROCESS	positive regulation of protein transport	257	76	6.53903e-06	0.000134154	Dexamethasone	Downregulated	OTHER PROCESSES
BED	LYMPHOPENIA	52	22	5.59126e-05	0.00013419	Dexamethasone	Downregulated	ADAPTIVE IMMUNE SYSTEM ACTIVATION
GO_BIOLOGICAL_PROCESS	regulation of vascular endothelial growth factor production	23	13	1.05088e-05	0.000134855	Tocilizumab	Downregulated	LUNG DAMAGE AND PNEUMONIA PROGRESSION
GO_BIOLOGICAL_PROCESS	homeostasis of number of cells within a tissue	23	13	1.05088e-05	0.000134855	Tocilizumab	Downregulated	OTHER PROCESSES
GO_BIOLOGICAL_PROCESS	cellular response to drug	246	62	6.37249e-06	0.000136755	Dexamethasone	Upregulated	OTHER PROCESSES
BED	MULTIPLE_MYELOMA	111	22	4.92505e-06	0.000138449	Tocilizumab	Upregulated	OTHER PROCESSES
KEGG	04152_AMPK signaling pathway	87	32	3.88521e-05	0.000139485	Dexamethasone	Downregulated	OTHER PROCESSES
BEDMOTIVE	[ACUTE_LYMPHOCYTIC_LEUKEMIA] ABERRANT SIGNALLING IN T-ALL	45	14	1.02222e-06	0.000139635	Tocilizumab	Upregulated	ADAPTIVE IMMUNE SYSTEM ACTIVATION
GO_BIOLOGICAL_PROCESS	developmental process involved in reproduction	337	84	1.09006e-05	0.000139672	Tocilizumab	Downregulated	OTHER PROCESSES
GO_BIOLOGICAL_PROCESS	regulation of catabolic process	498	61	3.93381e-06	0.000139941	Tocilizumab	Upregulated	OTHER PROCESSES
BED	BREAST_NEOPLASMS	33	15	6.60794e-05	0.000141674	Tocilizumab	Downregulated	OTHER PROCESSES
GO_BIOLOGICAL_PROCESS	regulation of reproductive process	81	32	7.00773e-06	0.000143444	Dexamethasone	Downregulated	OTHER PROCESSES
GO_MOLECULAR_FUNCTION	cAMP response element binding	14	10	5.98144e-06	0.000143555	Tocilizumab	Downregulated	OTHER PROCESSES
BEDMOTIVE	[STOMACH_NEOPLASMS] TISSUE INVASION AND METASTASIS_STOMACH_NEOPLASMS	31	15	2.63276e-05	0.000145774	Tocilizumab	Downregulated	OTHER PROCESSES
GO_BIOLOGICAL_PROCESS	actin cytoskeleton reorganization	36	17	1.14808e-05	0.000146885	Tocilizumab	Downregulated	OTHER PROCESSES
GO_BIOLOGICAL_PROCESS	positive regulation of epithelial cell proliferation	130	45	7.19576e-06	0.00014696	Dexamethasone	Downregulated	LUNG DAMAGE AND PNEUMONIA PROGRESSION
GO_BIOLOGICAL_PROCESS	response to ethanol	104	33	6.90861e-06	0.00014788	Dexamethasone	Upregulated	OTHER PROCESSES
BEDMOTIVE	[ASTHMA; ASTHMA_NON_ALLERGIC] AIRWAY SMOOTH MUSCLE HYPERTROPHY/HYPERPLASIA	13	9	2.69491e-05	0.00014822	Tocilizumab	Downregulated	OTHER PROCESSES
[truncated: 4,744 more rows]
